# Supplementary material for: Combined prognostic nutritional index and albumin-bilirubin grade to predict the postoperative prognosis of HBV-associated hepatocellular carcinoma patients
Source: Sci Rep. 2021 Jul 16;11:14624. doi: 10.1038/s41598-021-94035-5 (PMC8285529; doi:10.1038/s41598-021-94035-5)
Supplement: Supplementary file 1 — Supplementary Information. [file 41598_2021_94035_MOESM1_ESM.xlsx]

## Sheet: Data - ����
Supplementary Table S1：Summary table of detailed survey information for all patients.
patientnumber	Gender	Age60	Age	Phonenumber	Pretime	DFS	DFSstate	OS	Osstate	OS1	OS3	OS5	PNI	PNI46	ALBI	ALBI2.80	PNIALBI	XPI	XPIs	Size	Mainsize5	Mainsize	number01	number	BCLC01	BCLCstage	HBVDNA	HBVDNA_A	HBV	AFP400	AFP	WBC4	WBC	TLC1.1	TLC	PLT100	PLT	TBil28	TBil	ALT50	ALT	AST40	AST	ALB40	ALB	Ishak	Ishakcirrohsis	LCI	DD
0000328360	1	0	47	13568493019	40596	65	1	79	0	0	0	0	25.35	1	-0.68	1	4	33.35	1	2.8	0	2.8	0	1	0	0	0	<1.00E+03	1	0	1.0900000000000001	1	5.62	1	1.27	1	153	0	26	0	12.8	0	33	0	19	4	0	#NULL!	1
0012272768	1	0	50		2014年8月2日	38	0	38	0	0	0	#NULL!	29.2	1	-1.23	1	4	43.6706	1		1	8	0	1	0	1	1	338000	1	0	377	#NULL!	#NULL!	0	0.38	0	21	1	44.7	0	22	1	53	0	27.3	6	1	#NULL!	0
0008267042	0	0	51	15378401086	41164	4	1	30	1	0	1	1	32	1	-1.18	1	4	45.8824	1	7*5	1	7	0	1	0	1	1	121000	1	1	1210	#NULL!	#NULL!	1	1.42	1	235	0	26.39	1	233	1	59	0	24.9	6	1	1	0
0007862711	1	1	61	15882388391	41073	66	0	66	0	0	0	0	32.4	1	-1.27	1	4	47.3412	1	6	1	6	0	1	0	1	1	23700	1	0	8.77	#NULL!	#NULL!	1	1.36	0	74	0	23.9	1	242	1	117	0	25.6	4	0	1	1
0000452171	1	1	67	13708203708	41187	61	0	61	0	0	0	0	29.85	1	-1.49	1	4	47.3794	1	5	1	5	0	1	0	0	1	12900	1	0	14.42	0	3.57	0	1.03	0	93	0	8.5	0	39	1	53	0	24.7	5	1	0	0
0010821602	1	0	51	13881476868	41656	17	1	47	1	0	0	1	34.9	1	-1.32	1	4	50.4294	1	2 1.5	1	6	1	2	0	0	1	17300	1	0	65.400000000000006	1	5.42	1	1.94	1	107	0	17.60	0	48	1	43	0	25.2	6	1	1	0
0006973519	0	0	36	18280482151	40868	25	1	32	1	0	1	1	33.4	1	-1.78	1	4	54.3412	1		1	5	0	1	0	0	0	<1.00E+03	1	1	31877	#NULL!	#NULL!	0	0.7	1	113	0	14.4	1	64	1	41	0	29.9	5	1	1	1
0008242246	1	#NULL!	#NULL!	13652322831	41162	19	1	36	1	0	1	1	34.45	1	-1.93	1	4	57.1559	1	8	1	8	0	1	0	1	0	<1.00E+03	1	0	257.10000000000002	1	4.67	0	0.87	1	173	0	8.9	1	60	1	49	0	30.1	6	1	0	1
0007479533	1	0	47	13981654580	40994	20	1	46	1	0	0	1	37.4	1	-1.69	1	4	57.2824	1		1	6	0	1	0	1	1	50800	1	0	28.62	0	3.73	1	1.4	1	114	0	22.4	1	58	1	48	0	30.4	6	1	0	1
0015037649	0	0	59		2015年3月3日	33	0	33	0	0	#NULL!	#NULL!	38.7	1	-1.72	1	4	58.9353	1		0	4.5	0	1	0	0	0	<1.00E+03	1	1	6288	#NULL!	#NULL!	1	1.32	0	63	1	33.5	1	180	1	232	0	32.1	6	1	0	1
0013592887	0	0	28	18783307060	41870	4	1	6	1	1	1	1	40.05	1	-1.61	1	4	58.9912	1	7	1	7	0	1	0	1	1	2110	1	1	1210	0	3.42	0	0.81	1	142	1	160	1	175	1	154	0	36	3	0	1	1
0008918059	0	1	60	18008077347	41351	20	1	38	1	0	0	1	37.6	1	-1.82	1	4	59.0118	1	6.2	1	6.2	0	1	0	1	1	10900	1	1	1179	1	5.05	1	1.4	1	194	0	15.3	0	27	0	35	0	30.6	5	1	1	1
0006566319、0007695007	1	1	64	13881821533	40774	25	1	48	1	0	0	1	36.95	1	-1.91	1	4	59.4206	1	3.6	0	3.6	0	1	0	0	1	1	1	0	3.97	0	3.34	0	1.09	0	52	0	14.4	0	19	1	62	0	31.5	6	1	1	0
0007761149	1	#NULL!	#NULL!	15983790987	41052	16	1	66	0	0	0	0	38.45	1	-1.8	1	4	59.6265	1	5.8	1	5.8	0	1	0	1	1	41400000	1	0	11.62	1	5.79	0	1.05	1	106	1	35.79	1	212	1	143	0	33.2	5	1	1	0
0010471920	1	1	61	13518206003,18581664114	41603	48	0	48	0	0	0	#NULL!	37.05	1	-1.93	1	4	59.7559	1	9.9	1	9.9	0	1	0	1	1	4220	1	1	63493	1	6.17	1	1.33	1	190	0	9.9	0	35	1	44	0	30.4	4	0	1	1
0014416360	0	0	47		2014年10月8日	12	1	16	1	0	1	1	41.05	1	-1.62	1	4	60.1088	1		1	5	0	1	0	0	1	2620	1	0	368.1	#NULL!	#NULL!	1	1.91	0	70	1	40	0	36	1	50	0	31.5	6	1	0	1
0013476440	1	1	60	13540330666	41858	3	1	6	1	1	1	1	39.1	1	-1.79	1	4	60.1588	1	10	1	10	0	1	0	1	1	562000	1	0	14.1	1	9.95	0	1.02	1	122	0	47	0	38	1	146	0	34	3	0	1	0
0008385121	1	0	38	15881927137	41196	42	1	46	1	0	0	1	37.55	1	-1.94	1	4	60.3735	1	10	1	10	0	1	0	1	1	81500	1	1	638000	0	3.01	1	1.17	1	140	0	13.9	0	24	1	98	0	31.7	6	1	0	1
0014696381	0	1	67		2014年12月1日	23	1	34	0	0	#NULL!	#NULL!	40.35	1	-1.71	1	4	60.4676	1	7 0.8 1	1	6.7	1	3	1	2	1	140000	1	0	3.33	#NULL!	#NULL!	1	2.37	1	108	0	12	1	824	1	696	0	28.5	4	0	1	0
0007913549	1	1	62		2014年12月16日	2	1	2	1	1	1	1	39.3	1	-1.8	1	4	60.4765	1		0	2.5	0	1	0	0	1	183000	1	0	22.54	#NULL!	#NULL!	1	1.84	0	60	0	14	0	41	0	39	0	30.1	6	1	#NULL!	0
0006763599	1	0	46	15108499366	40821	6	1	9	1	1	1	1	37.65	1	-2.03	1	4	61.5324	1		1	14	0	1	0	1	1	630000	1	1	459.5	1	5.58	0	0.97	1	166	0	14	0	29	1	65	0	32.8	6	1	1	1
0013888064	1	0	54		2014年9月22日	39	0	39	0	0	0	#NULL!	39.25	1	-1.93	1	4	61.9559	1	4.5 2	0	4.5	1	2	1	2	1	9800	1	0	138.9	#NULL!	#NULL!	0	1.09	1	114	0	27	1	64	1	52	0	33.8	6	1	1	1
0013756150	1	1	69		2014年9月19日	10	1	22	1	0	1	1	37.4	1	-2.12	1	4	62.3412	1		1	7	0	1	0	1	0	<1.00E+03	1	0	1.7	#NULL!	#NULL!	0	1	1	264	0	9.199	0	21	0	14	0	32.4	3	0	1	0
0010737747	1	0	40		2014年10月23日	37	0	37	0	0	0	#NULL!	38.25	1	-2.06	1	4	62.4853	1		0	2.4	0	1	0	0	0	<1.00E+03	1	0	7.5	#NULL!	#NULL!	0	0.81	1	104	0	18.89	0	24	0	31	0	34.2	6	1	0	0
0001513602	1	0	48	13708162216	41711	15	1	44	0	0	0	#NULL!	38.25	1	-2.08	1	4	62.7206	1	25	1	25	1	3	0	1	1	16400	1	0	24.67	1	7.2	1	1.27	1	205	0	8.9	0	48	1	44	0	31.9	3	0	1	0
0005514936	1	0	55	15892231831	40560	43	1	63	1	0	0	0	41.1	1	-1.87	1	4	63.1	1	4	0	4	0	1	0	0	1	4230000	1	1	1210	#NULL!	#NULL!	1	1.46	1	130	1	33.6	1	299	1	263	0	33.8	4	0	1	1
0002262659	0	0	57	13778998379 13739435641	40617	30	1	77	0	0	0	0	36.6	1	-2.27	1	4	63.3059	1	7 2.5	1	7	1	2	1	2	1	195000	1	1	4669	0	1.82	0	0.4	0	50	0	10.4	0	36	1	42	0	34.6	6	1	1	1
0005392721	0	1	69	13808094313	40516	4	1	5	1	1	1	1	38.7	1	-2.12	1	4	63.6412	1	12	1	12	0	1	0	1	1	4140	1	0	63.23	0	2.93	0	0.68	0	75	0	21.6	0	23	1	85	0	35.3	3	0	1	0
0011410595	0	0	41	15240829535	41730	2	1	4	1	1	1	1	39.9	1	-2.02	1	4	63.6647	1	18.5	1	18.5	0	1	0	1	1	68700	1	1	1210	1	7.86	1	1.46	1	353	0	13.6	1	84	1	213	0	32.6	3	0	1	1
0004097029	1	0	33		2014年12月29日	3	1	7	1	1	1	1	40.3	1	-1.99	1	4	63.7118	1	10 2	1	10	1	2	1	2	1	29000	1	1	479	#NULL!	#NULL!	1	1.64	1	315	0	13.2	0	21	0	25	0	32.1	5	1	0	0
0000303701	1	1	75	13730803275 18280421521	40425	45	1	66	0	0	0	0	40.15	1	-2.01	1	4	63.7971	1	6	1	6	0	1	0	1	1	63100	1	0	21.9	0	3.21	1	1.39	0	56	0	17	1	51	1	46	0	33.2	6	1	0	0
0002074304	1	0	51		2014年8月6日	4	1	21	1	0	1	1	45.5	1	-1.58	1	4	64.0882	1		1	6	0	1	0	1	0	<1.00E+03	1	1	22620	#NULL!	#NULL!	1	1.8	0	26	1	204	1	82	1	200	0	36.5	6	1	#NULL!	0
0008607361	1	0	37	13056673556	41249	60	0	60	0	0	0	0	39.4	1	-2.1	1	4	64.1059	1	12	1	12	0	1	0	1	#NULL!		1	1	437	#NULL!	#NULL!	0	1	0	67	0	17.8	1	99	1	114	0	34.4	5	1	0	1
0008127478	1	0	55	13708228850	41136	11	1	40	1	0	0	1	39.25	1	-2.12	1	4	64.1912	1	7.5	1	7.5	0	1	0	1	1	8800	1	0	3.29	1	7.61	1	1.45	1	221	0	8.199	0	40	0	37	0	32	6	1	0	0
0004775672	1	0	45		2014年5月10日	42	0	42	0	0	0	#NULL!	38.9	1	-2.16	1	4	64.3118	1		0	3	0	1	0	0	0	<1.00E+03	1	1	>1210	#NULL!	#NULL!	0	0.32	0	70	1	33.9	1	73	1	124	0	37.3	6	1	0	1
0009227823	1	1	67	13730893992	41390	7	1	10	1	1	1	1	41.6	1	-1.96	1	4	64.6588	1	13.2	1	13.2	0	1	0	1	1	404000	1	1	71790	1	7.19	1	1.54	1	292	0	25.1	0	44	1	133	0	33.9	6	1	1	1
0006928131	1	#NULL!	#NULL!	18628927880	40858	3	1	8	1	1	1	1	39.05	1	-2.18	1	4	64.6971	1	12	1	12	0	1	0	1	#NULL!		1	0	10.76	1	6.67	0	1.05	1	292	0	11.4	1	55	1	185	0	33.8	3	0	1	0
0007568809	1	0	58	15208494020	41024	57	1	67	0	0	0	0	39.8	1	-2.13	1	4	64.8588	1	2.5	0	2.5	0	1	0	0	1	259000	1	0	42.31	1	5.51	0	1	1	200	0	18.2	1	140	1	135	0	34.8	6	1	#NULL!	0
0003591929	1	0	56	13734945331	41299	58	1	58	0	0	0	#NULL!	37.85	1	-2.31	1	4	65.0265	1	2	0	2	0	1	0	0	1	1	1	1	529.1	#NULL!	#NULL!	0	0.41	0	38	0	13	0	16	0	22	0	35.8	6	1	#NULL!	0
0008193451	1	0	38		2014年5月13日	43	0	43	0	0	0	#NULL!	44.25	1	-1.79	1	4	65.3088	1		0	2.2	0	1	0	0	0	<1.00E+03	1	1	775	#NULL!	#NULL!	1	2.65	1	129	0	19	0	42	1	110	0	31	6	1	0	0
0010496489	1	1	60	13990299256	41599	48	0	56	0	0	0	#NULL!	39.85	1	-2.17	1	4	65.3794	1	12 4	1	12	1	2	1	2	#NULL!		1	0	35.4	#NULL!	#NULL!	0	0.81	1	122	0	21.2	1	180	1	164	0	35.8	4	0	1	1
0010007549	1	0	54	13990150383	41508	20	1	36	1	0	1	1	38.85	1	-2.27	1	4	65.5559	1	2	0	2	0	1	0	0	1	13500	1	0	134	0	2.75	0	0.61	0	67	0	14.8	0	27	0	25	0	35.8	5	1	0	1
0008669078	1	1	71	13981618655	41270	30	1	40	1	0	0	1	42.4	1	-1.97	1	4	65.5765	1	7	1	7	0	1	0	1	#NULL!		1	1	723.8	1	5.42	1	2	1	138	0	15.5	1	96	1	56	0	32.4	4	0	#NULL!	0
0007027305	0	1	71	13882866299	40884	24	1	26	1	0	1	1	41.45	1	-2.06	1	4	65.6853	1		0	3.2	0	1	0	0	#NULL!		1	0	170	#NULL!	#NULL!	1	1.41	0	91	0	20.2	0	15	0	20	0	34.4	4	0	1	1
0001739866	1	1	61	13881929168	40686	7	1	54	1	0	0	1	41.75	1	-2.04	1	4	65.75	1	2.9	0	2.9	0	1	0	0	1	1	1	1	592.1	1	4.31	1	1.57	0	75	0	18.7	0	35	1	45	0	33.9	6	1	1	1
0004927768	1	0	56		40416	8	1	27	1	0	1	1	40.65	1	-2.14	1	4	65.8265	1	7.5	1	8	0	1	0	1	#NULL!		1	0	152.5	#NULL!	#NULL!	0	0.87	1	113	0	27.2	0	33	1	52	0	36.3	6	1	1	0
0003886162	1	0	43	13458888083	40185	15	1	33	1	0	1	1	41.75	1	-2.05	1	4	65.8676	1	15	1	15	0	1	1	3	1	266000	1	1	>1210	#NULL!	#NULL!	1	1.91	1	354	0	10.8	1	354	1	48	0	32.2	3	0	1	1
0006641651	1	0	56	13350079842	41684	8	1	33	1	0	1	1	43.45	1	-1.92	1	4	66.0382	1	4	0	4	0	1	0	0	#NULL!		1	0	182	1	5.31	1	1.69	0	69	1	39.5	0	28	1	62	0	35	5	1	1	1
0001718937	1	0	58	081233628 18982184677	41005	32	1	67	0	0	0	0	40.1	1	-2.21	1	4	66.1	1		1	8	0	1	0	1	1	14200	1	0	61.05	0	2.92	0	0.84	0	79	0	18.89	1	156	1	142	0	35.9	6	1	#NULL!	1
0008700422	1	0	46	13882226046	41276	3	1	6	1	1	1	1	39.35	1	-2.28	1	4	66.1735	1	8	1	8	0	1	0	1	1	162000	1	1	4484	1	9.8	0	0.65	1	129	0	15.4	0	41	1	45	0	36.1	6	1	#NULL!	0
0011028820	1	0	46	13568850510	41688	9	1	12	1	1	1	1	43.15	1	-1.97	1	4	66.3265	1		1	6	0	1	0	1	1	8000	1	0	32.200000000000003	1	12.7	1	1.63	1	273	1	33.6	1	132	1	132	0	35	6	1	1	1
0007813746	1	1	76	15984212373	41075	6	1	18	1	0	1	1	39.65	1	-2.27	1	4	66.3559	1	6	1	6	0	1	0	1	0	<1.00E+03	1	0	1.26	1	5.08	0	1.07	1	160	0	9.4	0	13	0	23	0	34.3	6	1	0	1
0000290190	1	1	79	80620235	41456	1	1	1	1	1	1	1	40.15	1	-2.23	1	4	66.3853	1	7 1	#NULL!	#NULL!	1	2	1	2	1	20200	1	1	134209	0	1.69	0	0.49	0	48	1	30.1	0	24	1	59	0	37.7	6	1	1	0
0008732116	1	1	62	13778966679	41297	58	0	58	0	0	0	#NULL!	39.3	1	-2.31	1	4	66.4765	1	11	1	11	0	1	0	1	0	<1.00E+03	1	1	486	1	7.58	1	1.38	1	475	0	4.7	0	27	0	30	0	32.4	3	0	0	0
0008409754	1	1	70	13560773559	41214	40	1	60	0	0	0	0	40.4	1	-2.22	1	4	66.5176	1	8 2	1	7	1	2	1	2	1	99400	1	1	802.2	1	4.07	1	1.12	0	73	0	13.3	1	59	1	53	0	34.8	6	1	#NULL!	0
0005497234	1	0	30	13982008488	40540	4	1	12	1	1	1	1	39.7	1	-2.28	1	4	66.5235	1	13	1	13	0	1	0	1	1	1380	1	1	>1210	1	7.19	0	1.08	1	486	0	9.199	0	42	1	80	0	34.3	6	1	1	1
0007521776	1	0	46		2014年5月13日	9	1	22	1	0	1	1	41.5	1	-2.15	1	4	66.7941	1		0	4	1	2	1	3	1	3450000	1	0	278.89999999999998	#NULL!	#NULL!	1	1.22	1	129	0	20.3	0	43	1	57	0	35.4	6	1	0	0
0002552819	1	0	28	13558692502	41439	3	1	5	1	1	1	1	45.15	1	-1.84	1	4	66.7971	1	18 4	1	18	1	2	1	2	1	2220000	1	1	435.2	1	37.6	1	2.65	1	330	0	21.2	0	45	1	71	0	31.9	5	1	1	1
0006727011	1	0	54	15984849222	41822	5	1	23	1	0	1	1	39.4	1	-2.35	1	4	67.0471	1	3.5	0	3.5	0	1	0	0	0	<1.00E+03	1	0	5.67	0	2.28	0	0.56	0	48	0	14.2	0	32	0	36	0	36.6	4	0	0	1
0005854781	1	0	47	13638838005	40630	12	1	14	1	0	1	1	42.7	1	-2.07	1	4	67.0529	1	3	0	3	0	1	0	0	#NULL!		1	0	1.8	1	6.58	1	1.84	1	127	0	14.9	0	22	1	48	0	33.5	6	1	#NULL!	0
0007610274	1	0	46		41027	65	0	65	0	0	0	0	42.95	1	-2.07	1	4	67.3029	1	3.5	0	3.5	0	1	0	0	1	1	1	0	14.07	1	5.43	1	1.77	1	129	0	17.7	0	33	0	33	0	34.1	3	0	0	0
0010125012	0	0	53	15983415330	41533	50	0	50	0	0	0	#NULL!	41.8	1	-2.17	1	4	67.3294	1	3.1	0	3.1	0	1	0	0	1	54100	1	0	78	0	3.04	0	0.74	0	45	1	41	0	27	1	44	0	38.1	6	1	1	1
0014761549	1	0	42		2014年12月18日	14	1	22	1	0	1	1	44.45	1	-1.95	1	4	67.3912	1		0	2.8	0	1	0	0	0	<1.00E+03	1	0	30.58	#NULL!	#NULL!	1	2.21	0	88	0	22.4	1	52	1	72	0	33.4	6	1	0	0
0013749949	1	0	40		2014年9月16日	36	0	36	0	0	0	#NULL!	41.2	1	-2.23	1	4	67.4353	1		0	3	0	1	0	0	1	42900	1	0	371	#NULL!	#NULL!	0	1	0	57	0	19.2	0	26	0	38	0	36.2	6	1	1	1
0007654442	1	0	38		41029	3	1	13	1	0	1	1	40.5	1	-2.29	1	4	67.4412	1		1	8	0	1	0	1	1	451000	1	1	10806	1	4.35	0	0.94	1	215	0	13.8	1	65	1	59	0	35.8	6	1	1	1
0014913912	1	1	66		2015年2月4日	14	1	31	0	0	#NULL!	#NULL!	42.75	1	-2.1	1	4	67.4559	1	14.5 0.8	1	14.5	1	2	1	2	0	<1.00E+02	1	1	104145	#NULL!	#NULL!	1	1.63	1	103	0	18.5	0	43	1	134	0	34.6	4	0	1	0
0006626500	0	0	51	13678148779	40801	21	1	41	1	0	0	1	40.45	1	-2.3	1	4	67.5088	1	3.7	0	3.7	0	1	0	0	#NULL!		1	1	667	0	3.33	1	1.13	1	153	0	9.9	0	28	0	37	0	34.8	6	1	#NULL!	0
0007125764	1	0	24		40913	7	1	13	1	0	1	1	40.85	1	-2.27	1	4	67.5559	1		1	10	1	3	1	2	1	891000	1	1	49535	1	6.7	0	0.91	1	334	0	17.2	0	32	1	57	0	36.3	4	0	1	1
0002258816	1	0	38	18781950076	41225	60	0	60	0	0	0	0	43.4	1	-2.06	1	4	67.6353	1	10.5	1	10.5	0	1	0	1	1	37400	1	1	1210	1	8.24	1	1.72	1	294	0	22.6	1	82	1	86	0	34.8	4	0	1	0
0000171666	0	1	73	13980609037	2011.9.7	13	1	19	1	0	1	1	40.25	1	-2.33	1	4	67.6618	1	2.5	0	2.5	0	1	0	0	#NULL!		1	1	894.3	0	2.21	0	0.91	0	66	0	11.7	0	42	1	77	0	35.7	6	1	#NULL!	0
0013795335	1	0	46		2014年9月19日	4	1	31	1	0	1	1	40.65	1	-2.3	1	4	67.7088	1		1	6.8	0	1	0	1	1	11300	1	1	153544	#NULL!	#NULL!	0	0.95	1	300	0	13.9	0	27	1	46	0	35.9	5	1	1	0
0009166834	1	1	68	13882203715	41388	49	1	55	0	0	0	#NULL!	41.75	1	-2.24	1	4	68.1029	1	4	0	4	0	1	0	0	1	1070000	1	0	51.05	1	4.1	1	1.11	0	87	0	18.8	0	48	1	47	0	36.2	3	0	1	0
0008356993	1	1	72	15982098221	41222	60	0	60	0	0	0	0	41.2	1	-2.32	1	4	68.4941	1	8*8	1	8	0	1	0	1	1	501000	1	0	38	0	2.89	0	0.88	1	126	0	17	1	60	1	62	0	36.8	6	1	0	1
0008651691	1	0	49	18011133095	41271	2	1	4	1	1	1	1	41.6	1	-2.29	1	4	68.5412	1	10.6	1	13	0	1	0	1	1	184000	1	1	16802	1	6.74	1	1.14	1	147	0	14.2	1	196	1	113	0	35.9	6	1	1	1
0007700075	1	0	22	13547157977	41044	2	1	3	1	1	1	1	40.35	1	-2.4	1	4	68.5853	1	14.3	1	14.3	1	3	1	3	1	11000	1	1	1210	#NULL!	#NULL!	0	0.61	1	175	0	14.7	1	65	1	98	0	37.3	6	1	1	1
0014997823	1	0	45		2015年2月23日	34	0	34	0	0	#NULL!	#NULL!	43.15	1	-2.17	1	4	68.6794	1		0	2.5	0	1	0	0	0	<1.00E+03	1	1	1493	#NULL!	#NULL!	1	1.25	1	100	1	28.9	0	35	0	32	0	36.9	6	1	0	0
0007819203	1	0	47	13850094664	41071	51	0	51	0	0	0	#NULL!	41.2	1	-2.34	1	4	68.7294	1		1	6.9	0	1	0	1	0	<1.00E+03	1	1	508.1	1	6.22	0	0.9	1	147	0	15	0	22	0	34	0	36.7	5	1	1	0
0010172597	1	0	43	18681397849	41544	37	0	37	0	0	0	#NULL!	40.9	1	-2.38	1	4	68.9	1	10.5	1	10.5	0	1	0	1	0	<1.00E+03	1	0	155	0	1.42	0	0.46	0	42	0	23.1	0	22	1	41	0	38.6	6	1	1	1
0004875706	1	0	50	15828850188	40402	3	1	11	1	1	1	1	41.85	1	-2.31	1	4	69.0265	1		1	10	1	3	1	2	1	124000	1	1	885.6	1	6.77	1	1.49	1	196	0	8.5	0	25	1	77	0	34.4	6	1	1	1
0008179906	1	1	60	15902819936	41149	15	1	63	0	0	0	0	44.45	1	-2.1	1	4	69.1559	1	3.2	0	3.2	0	1	0	0	1	34300	1	0	54.02	0	3.19	1	1.71	0	72	0	27.9	1	62	1	75	0	35.9	6	1	#NULL!	1
0008329588	1	1	72	18980073200	2012-9-29	36	1	62	0	0	0	0	42	1	-2.31	1	4	69.1765	1	4	0	4	0	1	0	0	0	0	1	0	3.85	1	5.08	1	1.58	1	167	0	7.8	0	45	0	28	0	34.1	3	0	0	0
0007298116	1	0	39		40956	19	1	52	1	0	0	1	42.6	1	-2.27	1	4	69.3059	1	10	1	10	0	1	0	1	#NULL!		1	1	>1210	#NULL!	#NULL!	1	1.4	1	102	0	14	0	47	1	74	0	35.6	5	1	0	0
0008677126	1	0	26	13778030808	41268	47	1	59	0	0	0	#NULL!	42.05	1	-2.32	1	4	69.3441	1	7	1	10	0	1	0	1	0	<1.00E+03	1	0	37.99	1	4.67	0	1.09	0	95	0	15.8	0	21	0	21	0	36.6	2	0	1	1
0011279203	1	0	51	13989063177	41709	12	1	34	1	0	1	1	43.25	1	-2.23	1	4	69.4853	1	6	1	6	0	1	0	1	1	888000	1	0	33.82	1	5.34	1	1.59	1	102	0	14.7	1	205	1	263	0	35.3	6	1	1	0
0007154101	1	1	69	13608139906	40918	12	1	26	1	0	1	1	43.65	1	-2.23	1	4	69.8853	1		0	3	0	1	0	0	#NULL!		1	0	12.81	#NULL!	#NULL!	1	1.11	0	75	1	33.6	1	87	1	57	0	38.1	6	1	1	1
0013010118	1	0	36		2014年5月15日	36	0	36	0	0	0	#NULL!	43.15	1	-2.28	1	4	69.9735	1		0	3	0	1	0	0	1	37400	1	1	543	#NULL!	#NULL!	1	1.23	1	104	0	20.7	0	43	0	35	0	37	6	1	#NULL!	0
0007181252	1	0	44	136668798713	40926	5	1	12	1	1	1	1	43.9	1	-2.23	1	4	70.1353	1	5.9	1	5.9	0	1	0	1	0	<1.00E+03	1	1	11671	1	4.92	1	1.6	1	102	0	17.7	0	34	1	41	0	35.9	6	1	0	0
0007161057	1	0	59	13438860182	40920	71	0	71	0	0	0	0	42.05	1	-2.39	1	4	70.1676	1		0	4	0	1	0	0	0	<1.00E+03	1	0	67.39	#NULL!	#NULL!	1	1.25	1	180	0	9.800	0	20	0	22	0	35.8	5	1	1	0
0007749258	1	0	49	18683919578	41050	6	1	45	1	0	0	1	41.05	1	-2.48	1	4	70.2265	1	7 3	1	7	1	2	1	2	1	2210	1	1	3413	#NULL!	#NULL!	0	0.63	0	54	0	13.2	0	37	0	36	0	37.9	5	1	1	1
0003491499	1	0	42	13908055210	40112	48	1	94	0	0	0	0	43	1	-2.32	1	4	70.2941	1	5	1	5	0	1	0	0	1	222000	1	0	14.5	0	2.86	0	0.8	0	29	1	32	1	57	1	52	0	39	6	1	#NULL!	0
0008687873	1	0	57	13438455067；13408661550	41295	58	0	58	0	0	0	#NULL!	43.9	1	-2.25	1	4	70.3706	1	4	0	4	0	1	0	0	1	1	1	0	17.43	#NULL!	#NULL!	1	1.84	0	96	0	11.3	0	29	0	37	0	34.7	4	0	0	0
0005446824	1	0	38	15282293723	40526	4	1	18	1	0	1	1	45	1	-2.16	1	4	70.4118	1	4 2	0	4	1	2	1	2	0	<1.00E+03	1	0	16.09	1	7.62	1	2.32	1	132	0	10.7	1	69	1	47	0	33.4	6	1	1	1
0001298104	0	1	67	18284558836	40885	42	1	41	1	0	0	1	43.95	1	-2.25	1	4	70.4206	1	3.2	0	3.2	0	1	0	0	1	1870	1	0	28.7	#NULL!	#NULL!	1	1.41	0	65	0	22.1	0	24	1	51	0	36.9	6	1	#NULL!	0
0008956513	1	0	47	13880927887	41365	13	1	13	1	0	1	1	41.85	1	-2.43	1	4	70.4382	1	5.8	1	5.8	1	3	1	2	1	683000	1	0	32.71	#NULL!	#NULL!	0	0.85	1	161	0	14.6	1	161	1	161	0	37.6	3	0	#NULL!	1
0010202666	0	0	55	18980602212	41563	34	0	34	0	0	#NULL!	#NULL!	40.3	1	-2.57	1	4	70.5353	1	2.5	0	2.5	0	1	0	0	0	<1.00E+03	1	0	1.85	1	6.5	0	0.48	1	110	0	9.6	0	14	0	15	0	37.9	4	0	1	0
0008584290	1	1	60	13568694429	41254	26	0	27	1	0	1	1	42.2	1	-2.42	1	4	70.6706	1	5	1	5	0	1	0	0	1	2340	1	1	503	0	3.92	0	0.86	0	85	0	16.2	0	27	0	33	0	37.9	6	1	1	0
0013627927	1	0	44		2014年8月20日	20	1	28	1	0	1	1	41.35	1	-2.5	1	4	70.7618	1		0	2.5	0	1	0	0	1	7980000	1	1	588	#NULL!	#NULL!	0	1.03	1	162	0	7.5	0	41	1	46	0	36.2	6	1	1	1
0005653458	1	1	74		40583	23	1	44	1	0	0	1	42.35	1	-2.42	1	4	70.8206	1	5	1	5	0	1	0	0	0	<1.00E+03	1	1	4470	#NULL!	#NULL!	0	0.95	1	109	0	15.2	0	26	1	57	0	37.6	3	0	#NULL!	1
0015624470	1	1	65		42205	7	1	28	0	0	#NULL!	#NULL!	43.3	1	-2.34	1	4	70.8294	1		1	8.5	1	2	1	2	1	82400	1	1	14271	#NULL!	#NULL!	1	1.32	1	103	0	15	1	111	1	83	0	36.7	5	1	1	1
0000038995	1	0	49	13618099993	41145	63	0	63	0	0	0	0	42.5	1	-2.43	1	4	71.0882	1	2.5	0	10	0	1	0	0	0	<1.00E+03	1	0	1.68	1	4.18	0	0.6	0	35	0	25.4	0	41	0	25	0	39.5	2	0	1	1
0008194961	0	0	46	13388253289	41157	35	1	62	0	0	0	0	42.1	1	-2.47	1	4	71.1588	1	2.6	0	2.6	0	1	0	0	1	6880	1	1	1210	0	3.72	0	0.88	0	99	0	12.8	0	28	0	27	0	37.7	5	1	1	0
0001637471	1	0	40		2015年3月11日	5	1	18	1	0	1	1	43.15	1	-2.4	1	4	71.3853	1		1	12	0	1	0	1	1	22600	1	0	167	#NULL!	#NULL!	1	1.33	1	100	0	11.5	1	193	1	115	0	36.5	4	0	0	0
0009226932	1	0	33	13981913094 13880527122	41392	10	1	48	0	0	0	#NULL!	46	1	-2.16	1	4	71.4118	1	12	1	12	0	1	0	1	1	348000	1	0	30.39	1	6.26	1	1.68	1	180	1	37.29	1	71	1	55	0	37.6	6	1	1	0
0013523342	1	1	63	18981650706	41857	36	1	39	0	0	0	#NULL!	44.5	1	-2.29	1	4	71.4412	1	7 1.5	1	7	1	2	1	2	1	7240	1	0	3.05	#NULL!	#NULL!	1	1.72	1	131	0	14.1	0	24	1	50	0	35.9	6	1	1	0
0014720632	1	1	62		2014年12月16日	36	0	36	0	0	0	#NULL!	41.9	1	-2.52	1	4	71.5471	1		0	3	0	1	0	0	1	406000	1	0	6.5	#NULL!	#NULL!	0	0.86	0	89	0	10.6	0	26	0	37	0	37.6	6	1	0	0
0006230347	1	1	68	13678223015	40711	15	1	52	1	0	0	1	43.45	1	-2.39	1	4	71.5676	1		1	5	0	1	0	0	0	<1.00E+03	1	0	1.43	0	3.52	1	1.31	0	80	0	13.4	0	25	0	31	0	36.9	4	0	0	0
0007622453、0008238882	1	0	54	15882024609	41043	39	1	60	1	0	0	1	45.6	1	-2.21	1	4	71.6	1	2.5	0	2.5	0	1	0	0	1	1	1	0	1.63	1	7.45	1	2.1	1	173	0	15	0	46	0	36	0	35.1	5	1	#NULL!	0
0004398776	0	1	72	13350850726	40911	67	0	67	0	0	0	0	42.55	1	-2.47	1	4	71.6088	1	7	1	7	0	1	0	1	0	<1.00E+03	1	1	885.3	1	4.17	1	1.19	0	62	0	9.199	0	47	1	99	0	36.6	6	1	1	1
0007533765	1	0	33	15012268527；13658709358	41013	13	1	18	1	0	1	1	44.8	1	-2.28	1	4	71.6235	1	10	1	10	0	1	0	1	0	<1.00E+03	1	0	10.050000000000001	1	12.03	1	2.14	1	243	0	8.6	1	89	0	34	0	34.1	3	0	1	1
0000858643	1	0	50	13320609666	41251	5	1	17	1	0	1	1	44.8	1	-2.29	1	4	71.7412	1	6*5 3*5	1	6	1	2	1	2	1	59700	1	1	1210	1	7.94	1	1.68	1	102	0	16.5	1	102	0	30	0	36.4	5	1	1	1
0006719450	1	0	39	13882303710	40812	75	0	75	0	0	0	0	45.05	1	-2.27	1	4	71.7559	1	5 0.6	1	5	1	2	1	2	#NULL!		1	0	104.8	#NULL!	#NULL!	1	1.43	1	139	0	27.3	1	300	1	177	0	37.9	6	1	1	0
0014467895	0	0	51		2014年10月13日	37	0	37	0	0	0	#NULL!	45.65	1	-2.22	1	4	71.7676	1		0	4.5	0	1	0	0	0	<1.00E+03	1	1	1786	#NULL!	#NULL!	1	1.93	1	184	0	19	0	19	0	18	0	36	5	1	0	0
0001035203	0	1	61	61350168	41073	2	1	7	1	1	1	1	44.15	1	-2.35	1	4	71.7971	1	10.8	1	10.8	0	1	0	1	1	25800	1	0	79.84	1	4.65	1	1.77	1	131	0	9.699	1	88	1	63	0	35.3	4	0	1	1
0000433064	1	1	63		2015年3月12日	8	1	16	1	0	1	1	43	1	-2.45	1	4	71.8235	1		0	1.5	0	1	0	0	0	<1.00E+03	1	1	1623	#NULL!	#NULL!	0	0.92	0	38	0	17.2	0	9	0	18	0	38.4	6	1	1	0
0013296120	0	0	39		2014年6月4日	39	0	39	0	0	0	#NULL!	42.2	1	-2.52	1	4	71.8471	1		0	3	0	1	0	0	0	<1.00E+03	1	0	2.2000000000000002	#NULL!	#NULL!	0	1.08	0	96	0	8.4	0	32	0	32	0	36.8	5	1	0	0
0008989442	1	0	59	13508133921	41359	13	1	15	1	0	1	1	45.05	1	-2.28	1	4	71.8735	1	16.5	1	16.5	0	1	0	1	1	210000	1	0	9.9499999999999993	1	6.19	1	1.47	1	187	0	24.9	1	87	1	153	0	37.7	5	1	1	0
0005052890	1	0	48	13076082656	40457	86	0	86	0	0	0	0	42.55	1	-2.5	1	4	71.9618	1		0	2.8	0	1	0	0	0	<1.00E+03	1	0	2.11	#NULL!	#NULL!	0	0.93	1	156	0	12.2	0	39	0	26	0	37.9	5	1	0	0
0014475138	1	1	64		2014年10月18日	4	1	7	1	1	1	1	43.5	1	-2.42	1	4	71.9706	1	2 2	0	2	1	2	0	0	0	<1.00E+03	1	0	12.6	#NULL!	#NULL!	1	1.3	0	86	0	12.7	0	27	0	32	0	37	6	1	0	1
0005050832	1	1	65	13984588665	40444	42	1	46	1	0	0	1	42.85	1	-2.48	1	4	72.0265	1	3.5 0.8 2	0	3.5	1	3	1	2	1	1930	1	0	22.8	1	4.67	0	0.95	0	56	0	14.1	0	17	0	24	0	38.1	4	0	1	1
0000089324	1	0	49	15082895303	41465	3	1	46	1	0	0	1	44.5	1	-2.34	1	4	72.0294	1	2	0	2	0	1	0	0	0	<1.00E+03	1	1	1168	1	4.41	0	0.88	0	59	1	40.9	0	13.2	0	27	1	40.1	6	1	1	1
0004684034	1	0	40		41043	64	0	64	0	0	0	0	42.8	1	-2.49	1	4	72.0941	1		1	8.5	0	1	0	1	1	600000	1	1	>1210	1	5.91	0	0.62	1	130	0	21.7	1	96	1	91	0	39.7	6	1	#NULL!	0
0014422603	1	1	70		2014年9月28日	6	1	15	1	0	1	1	44.8	1	-2.32	1	4	72.0941	1		1	12	0	1	0	1	#NULL!		1	1	877.7	#NULL!	#NULL!	1	1.16	1	134	1	32	0	27	1	53	0	39	5	1	1	1
0006766380	1	0	55	18628001730	40823	11	1	73	0	0	0	0	44.8	1	-2.32	1	4	72.0941	1	2.9	0	2.9	0	1	0	0	1	1	1	0	5.01	1	4.91	1	1.34	1	131	0	24.9	1	358	1	73	0	38.1	3	0	#NULL!	1
0017084010	1	0	43		42280	10	1	26	0	0	#NULL!	#NULL!	42	1	-2.56	1	4	72.1176	1		#NULL!	#NULL!	1	3	1	3	1	133000	1	0	16.39	#NULL!	#NULL!	0	1	1	204	0	7.6	1	78	1	66	0	37	6	1	1	0
0014765621	1	0	51		2014年12月19日	18	1	20	1	0	1	1	43.65	1	-2.42	1	4	72.1206	1		1	20.5	1	2	1	2	1	191000	1	1	1210	#NULL!	#NULL!	1	1.13	1	151	0	17	1	56	1	69	0	38	3	0	0	0
0007173684	1	1	68	13568005035	40920	25	1	35	1	0	1	1	45.65	1	-2.25	1	4	72.1206	1		0	3	0	1	0	0	1	5640000	1	0	5.71	#NULL!	#NULL!	1	1.65	1	147	0	25.2	0	24	0	24	0	37.4	6	1	#NULL!	0
0008632557	1	0	38	13550669810	41255	12	1	16	1	0	1	1	43.3	1	-2.46	1	4	72.2412	1	11	1	11	0	1	0	1	0	<1.00E+03	1	1	106293	1	4.38	1	1.48	1	180	0	8	0	35	0	29	0	35.9	3	0	1	0
0009690409	1	0	39	13518233332	41452	6	1	53	0	0	0	#NULL!	45.55	1	-2.27	1	4	72.2559	1	5	1	5	0	1	0	0	1	4870	1	1	5478	1	5.52	1	2.19	0	81	0	10.3	1	59	0	32	0	34.6	6	1	0	0
0010646631	0	0	48	13438859516	41628	5	1	7	1	1	1	1	42.75	1	-2.51	1	4	72.2794	1	10.3	1	10.3	0	1	0	1	1	1520	1	1	1210	#NULL!	#NULL!	0	0.99	1	347	0	11.5	0	34	1	102	0	37.8	4	0	1	1
0008331050	1	1	64	15883608223	41178	54	0	54	1	0	0	1	44.85	1	-2.34	1	4	72.3794	1	10	1	10	0	1	0	1	0	<1.00E+03	1	0	382.3	1	6.65	1	1.63	1	231	0	15.4	0	39	1	64	0	36.7	6	1	0	0
0005609508	1	0	40		40722	3	1	9	1	1	1	1	43.8	1	-2.43	1	4	72.3882	1		1	10	0	1	0	1	1	73100	1	1	20841	1	6.67	1	1.14	1	205	0	16.8	0	34	1	44	0	38.1	6	1	1	1
0005225776	1	0	46	13678129839	40480	25	1	33	1	0	1	1	45.2	1	-2.32	1	4	72.4941	1		1	6.4	0	1	0	1	1	574000	1	0	224.2	1	5.69	1	1.58	1	212	0	19.60	1	53	1	41	0	37.3	3	0	1	1
0009966432	1	0	45	13699406641	41505	17	1	26	1	0	1	1	44.15	1	-2.41	1	4	72.5029	1	11.6	1	11.6	0	1	0	1	1	1930	1	0	17	1	5.63	1	1.29	1	120	0	15.8	0	30	1	75	0	37.7	3	0	1	1
0005046719	1	0	37	13658097002	40444	31	1	35	1	0	1	1	40.3	1	-2.74	1	4	72.5353	1	6	1	6	0	1	0	1	1	105000	1	0	3.44	1	6.33	0	0.2	0	34	0	8.1	0	40	0	38	0	39.3	6	1	0	0
0007527098/0014553849	1	0	41	13002825586	41004	12	1	68	0	0	0	0	43.95	1	-2.44	1	4	72.6559	1		0	3.5	0	1	0	0	0	<1.00E+03	1	1	2764	#NULL!	#NULL!	1	1.47	1	115	0	10.3	0	29	0	24	0	36.6	6	1	#NULL!	1
0007906996	1	0	44	15884232548	41081	65	0	65	0	0	0	0	43.85	1	-2.45	1	4	72.6735	1		1	10.8	0	1	0	1	1	1800	1	0	192.4	1	6.89	1	1.11	1	284	0	16.89	1	59	1	84	0	38.3	3	0	1	1
0010415833	1	0	51		2014年8月25日	4	1	22	1	0	1	1	43.75	1	-2.46	1	4	72.6912	1	右前及右肝7、8段1.5 1.5 1.5	0	1.5	1	3	0	0	1	5400000	1	1	7776	#NULL!	#NULL!	0	0.95	0	74	0	19.60	1	144	1	121	0	39	6	1	1	0
0013079394	1	0	38		2014年7月1日	37	0	37	0	0	0	#NULL!	41.3	1	-2.69	1	4	72.9471	1		0	2.5	0	1	0	0	0	<1.00E+03	1	0	10.54	#NULL!	#NULL!	0	0.3	0	74	0	11.1	1	73	1	43	0	39.8	6	1	1	1
0014570647	1	1	60		2014年11月18日	17	1	26	1	0	1	1	44.05	1	-2.46	1	4	72.9912	1	9.6 1.2	1	9.6	1	2	1	2	0	<1.00E+03	1	0	196.8	#NULL!	#NULL!	1	1.43	1	167	0	10.7	1	64	1	54	0	36.9	6	1	0	0
0008355348	1	0	49	15182186405	41190	27	1	34	1	0	1	1	45	1	-2.38	1	4	73	1		1	6.9	0	1	0	1	0	<1.00E+03	1	0	255.3	1	6.3	1	1.62	1	155	0	14.2	0	47	0	39	0	36.9	6	1	1	0
0000033562	1	0	45	13808035318	40196	92	0	92	0	0	0	0	42.25	1	-2.62	1	4	73.0735	1	2	0	2	0	1	0	0	1	1	1	1	446.9	0	2.4	0	0.63	0	36	0	11.6	0	32	0	30	0	39.1	6	1	0	1
0007490303	1	0	37	许三英13548251275配偶	2012-4-19	67	0	67	0	0	0	0	45	1	-2.39	1	4	73.1176	1	2	0	2	0	1	0	0	0	0	1	0	71.39	0	2.53	1	1.18	0	67	0	26	1	111	1	85	0	39.1	6	1	1	0
0006015250	1	1	68	13982995742	40660	78	0	78	0	0	0	0	45.1	1	-2.39	1	4	73.2176	1		1	6	0	1	0	1	1	11600	1	1	4706	#NULL!	#NULL!	1	1.46	1	165	0	17.60	1	53	1	45	0	37.8	2	0	1	0
0000851018	1	0	35	13980763938	41243	4	1	13	1	0	1	1	43.6	1	-2.52	1	4	73.2471	1	6	1	6	0	1	0	1	1	564000	1	1	>1210.00	1	5.84	1	1.22	1	128	0	10.3	0	25	0	26	0	37.5	4	0	1	1
0000257065	1	0	46		39356	62	0	62	0	0	0	0	44.05	1	-2.49	1	4	73.3441	1		0	3.8	0	1	0	0	1	1	1	0	2.98	0	3.37	0	0.97	1	100	0	19.2	0	25	0	24	0	39.2	4	0	#NULL!	1
0013404635	0	1	66		2014年7月1日	4	1	28	1	0	1	1	43.35	1	-2.55	1	4	73.35	1		1	6	0	1	0	1	1	20000	1	1	4808	#NULL!	#NULL!	1	1.23	1	161	0	8.6	0	26	1	40	0	37.2	5	1	1	1
0005876696	1	0	57	13541990814	40647	36	0	36	0	0	0	#NULL!	43.4	1	-2.55	1	4	73.4	1	3	0	3	0	1	0	0	1	436000	1	0	5.01	0	3.84	0	0.8	0	67	0	16	1	239	1	202	0	39.4	6	1	#NULL!	0
0008895097/0005941299	0	0	59	13059098099	40654	25	1	77	0	0	0	0	43.95	1	-2.51	1	4	73.4794	1	4	0	4	0	1	0	0	1	1	1	1	6013	1	4.37	1	1.17	1	108	0	12.9	0	22	0	30	0	38.1	6	1	#NULL!	0
0007336853、0000849546	1	0	39	13618073195	39366	52	1	115	0	0	0	0	43.9	1	-2.52	1	4	73.5471	1	3 2	0	3	1	2	0	0	0	0	1	0	1.7	0	3.23	0	0.54	0	67	1	30.6	0	36	0	29	1	41.2	6	1	#NULL!	0
0013505172	0	0	39	15181862828	41848	8	1	10	1	1	1	1	43.9	1	-2.52	1	4	73.5471	1	10	1	10	0	1	0	1	1	29100	1	0	193	1	5.24	0	0.84	0	81	0	19.7	0	37	1	106	0	39.7	3	0	1	0
0008170227	1	0	49		41136	5	1	8	1	1	1	1	44.15	1	-2.5	1	4	73.5618	1		1	10	1	3	1	2	0	<1.00E+03	1	0	4.3899999999999997	0	3.66	0	0.79	0	96	0	24.1	1	54	1	67	1	40.2	6	1	1	0
0000671248	0	0	46	13880156663	41116	59	1	64	0	0	0	0	44.95	1	-2.44	1	4	73.6559	1	4.5	0	4.5	0	1	0	0	1	1490	1	0	3.13	1	7.65	1	1.53	1	208	0	12.9	1	57	1	43	0	37.3	6	1	#NULL!	0
0008401113	1	1	60		41396	9	1	16	1	0	1	1	42.6	1	-2.64	1	4	73.6588	1		1	6	0	1	0	1	#NULL!		1	0	161	1	4.78	0	0.96	1	162	0	7.5	0	23	0	18	0	37.8	4	0	0	1
0005474199	1	0	45	13518492669	40533	4	1	12	1	1	1	1	43.65	1	-2.56	1	4	73.7676	1	12	1	12	0	1	0	1	#NULL!		1	1	623.6	0	2.59	0	0.91	0	84	0	14.3	1	59	1	73	0	39.1	6	1	1	1
0006603183	1	0	59	13086470784	40782	22	1	32	1	0	1	1	44.25	1	-2.52	1	4	73.8971	1	5	1	5	0	1	0	0	1	3480	1	0	2.61	0	3.63	0	1.03	0	44	0	16.7	1	52	0	33	0	39.1	5	1	#NULL!	0
0002806571	1	0	57	13438088838	39987	40	1	48	1	0	0	1	43.1	1	-2.62	1	4	73.9235	1		1	8.5	0	1	0	1	1	130000	1	1	696.6	0	2.96	1	1.18	0	44	0	6.6	0	33	0	35	0	37.2	6	1	#NULL!	0
0009739647	1	0	44	13541910518	41478	28	0	28	1	0	1	1	44.4	1	-2.51	1	4	73.9294	1	卫星灶，3.5cm	0	3.5	0	1	0	0	1	502000	1	1	>1210	#NULL!	#NULL!	1	1.14	0	71	0	15.4	0	33	0	34	0	38.7	6	1	0	1
0000312333	1	0	39	13684341202	41677	45	0	45	0	0	0	#NULL!	44.9	1	-2.47	1	4	73.9588	1	4	0	4	0	1	0	0	0	<1.00E+03	1	0	64	1	6.21	0	0.98	0	84	0	25.3	1	71	1	41	1	40	5	1	0	0
0006853750	1	0	56	18980092690	40940	69	0	69	0	0	0	0	45.3	1	-2.44	1	4	74.0059	1	4	0	4	0	1	0	0	1	3460000	1	0	4.9400000000000004	0	3.28	1	1.28	0	75	0	20.3	1	65	1	43	0	38.9	6	1	#NULL!	1
0011343167	0	0	55	13709059148	41718	44	0	44	0	0	0	#NULL!	43.35	1	-2.61	1	4	74.0559	1	6	1	6	0	1	0	1	1	72600	1	1	708	0	3.99	0	0.59	0	66	0	17.8	0	28	0	34	1	40.4	4	0	1	1
0007912885	1	0	54	13890070439	41085	65	0	65	0	0	0	0	42.7	1	-2.67	1	4	74.1118	1		1	7.7	0	1	0	1	0	<1.00E+03	1	0	1.52	1	4.37	0	1.04	1	117	0	6	0	41	1	42	0	37.5	6	1	1	0
0015104324	1	1	60		2015年3月18日	2	1	3	1	1	1	1	44.7	1	-2.5	1	4	74.1118	1		1	12.5	0	1	0	1	1	838000	1	1	7393	#NULL!	#NULL!	1	1.12	0	78	0	17.60	1	92	1	251	0	39.1	4	0	1	1
0009898063	1	0	58	13908193695	41499	7	1	15	1	0	1	1	44.25	1	-2.54	1	4	74.1324	1	3	0	3	0	1	0	0	0	<1.00E+03	1	0	86.45	0	3.66	1	1.23	1	170	0	11.5	0	15	0	19	0	38.1	5	1	1	1
0009021331	0	0	40	13550120558	41417	13	1	55	1	0	0	1	43.2	1	-2.63	1	4	74.1412	1	8	1	8	0	1	0	1	0	<1.00E+03	1	1	489.3	1	5.89	1	1.26	1	136	0	5.8	0	36	0	37	0	36.9	3	0	1	0
0004321345	1	1	62		40389	46	1	50	1	0	0	1	43.95	1	-2.57	1	4	74.1853	1	7	1	7	0	1	0	1	1	3060	1	0	4.2699999999999996	#NULL!	#NULL!	0	1.09	1	104	0	11.8	0	40	0	31	0	38.5	3	0	0	0
0002908857	1	0	44	13219139755	40009	12	1	20	1	0	1	1	44.95	1	-2.49	1	4	74.2441	1	7*6	1	7	0	1	0	1	1	46700	1	1	762.8	#NULL!	#NULL!	1	1.47	0	59	0	11.6	1	94	0	39	0	37.6	6	1	1	1
0014818728	1	0	45		2015年1月4日	36	0	36	0	0	0	#NULL!	45.9	1	-2.41	1	4	74.2529	1		0	2.1	0	1	0	0	1	>5.00E+07	1	0	3.79	#NULL!	#NULL!	1	1.72	1	140	0	14.1	1	267	1	137	0	37.3	6	1	0	0
0014785641	1	0	46		2014年12月23日	3	1	7	1	1	1	1	43.95	1	-2.58	1	4	74.3029	1		1	11	0	1	0	1	1	163000	1	1	99327	#NULL!	#NULL!	0	0.75	1	370	0	18.8	1	64	1	80	1	40.2	3	0	1	1
0007124355	1	0	20	13198552329	40917	3	1	8	1	1	1	1	44.75	1	-2.52	1	4	74.3971	1	10	1	10	0	1	0	1	0	<1.00E+03	1	1	45748	#NULL!	#NULL!	0	0.83	1	242	0	25.6	0	35	1	52	1	40.6	3	0	0	1
0006869661	1	0	57		40847	5	1	11	1	1	1	1	44.05	1	-2.59	1	4	74.5206	1		1	7	0	1	0	1	#NULL!		1	1	>1210	#NULL!	#NULL!	0	0.73	0	65	0	19	1	119	1	107	1	40.4	3	0	1	0
0001600446	1	0	50	黄铃涓13350112999配偶	41062	31	1	43	1	0	0	1	45.7	1	-2.46	1	4	74.6412	1	5	1	5	0	1	0	0	1	1	1	0	24.18	0	3.99	1	1.22	0	77	0	23.5	1	78	1	70	0	39.6	6	1	#NULL!	0
0006367104	1	0	42		41223	30	1	45	1	0	0	1	45.45	1	-2.49	1	4	74.7441	1	5*5 3	1	5	1	2	1	2	1	4640000	1	1	772.6	#NULL!	#NULL!	1	1.65	1	150	0	10.6	1	150	0	39	0	37.2	6	1	1	0
0010271221	1	0	56		2014年6月20日	29	1	41	0	0	0	#NULL!	44.8	1	-2.55	1	4	74.8	1		0	3	0	1	0	0	0	<1.00E+03	1	0	58.9	#NULL!	#NULL!	1	1.16	0	89	0	14.2	0	45	1	41	0	39	6	1	0	0
0006110181	1	1	66	15982824335	40681	15	1	78	0	0	0	0	43.3	1	-2.68	1	4	74.8294	1	2.7	0	2.7	0	1	0	0	0	0	1	0	2.42	0	3	0	0.76	1	220	0	10.7	0	11	0	20	0	39.5	6	1	1	0
0008158828	0	0	58	15808408551	41138	64	0	64	0	0	0	0	44.6	1	-2.57	1	4	74.8353	1	7	1	7	0	1	0	1	1	16600	1	1	>1210	1	4.52	1	1.1	1	171	0	13.7	0	22	1	59	0	39.1	6	1	1	1
0004254749	0	0	29	13518134404	2010-4-1	1	1	12	1	1	1	1	45.8	1	-2.47	1	4	74.8588	1	10,1	1	10	1	2	1	2	1	4600000	1	1	>1210	#NULL!	#NULL!	1	2.16	1	350	0	5.9	1	350	1	45	0	35	6	1	1	1
0008938652	1	1	63	13998798418	41347	8	1	12	1	1	1	1	45	1	-2.54	1	4	74.8824	1	7	1	7	0	1	0	1	1	493000	1	0	15.381	1	4.16	1	1.6	1	166	0	8.300	1	66	1	52	0	37	5	1	#NULL!	0
0006069478	1	1	73	86260285	41360	12	1	21	1	0	1	1	43.9	1	-2.64	1	4	74.9588	1	6	1	6	0	1	0	1	1	11100	1	0	317.89999999999998	0	2.42	0	0.78	0	64	0	14.4	0	32	0	28	1	40	6	1	1	1
0008313055	1	1	64		41187	16	1	29	1	0	1	1	45.9	1	-2.47	1	4	74.9588	1		1	10	1	3	1	2	0	<1.00E+03	1	1	>1210.00	1	4.76	1	1.36	1	184	0	19.89	0	41	1	54	0	39.1	5	1	1	1
0013345102	1	0	59		2014年6月22日	3	1	4	1	1	1	1	44.65	1	-2.58	1	4	75.0029	1	包块约2.8*2.5cm大小，包块深面一子灶约0.8*.05cm大小	0	2.8	0	1	0	0	1	6550000	1	1	1003	#NULL!	#NULL!	1	1.25	0	79	0	10.8	0	31	1	40	0	38.4	5	1	0	1
0008520441	1	0	45	15881023833	41230	60	0	60	0	0	0	0	46.05	0	-2.21	1	3	72.05	1	4	0	4	0	1	0	0	1	1	1	0	62.7	#NULL!	#NULL!	1	2.21	1	161	0	14.5	1	128	1	66	0	35	6	1	1	0
0006853868	1	0	53	13984352482,18984018362	40840	24	1	43	1	0	0	1	46.65	0	-2.24	1	3	73.0029	1	4.0999999999999996	0	4.1	0	1	0	0	1	1	1	0	27.02	1	10.94	1	1.93	0	99	0	23.7	0	37	0	32	0	37	6	1	0	1
0007864401	1	1	66	13908220836	41074	8	1	18	1	0	1	1	47.25	0	-2.23	1	3	73.4853	1	4 2.5	0	4	1	2	1	2	#NULL!		1	1	3554	1	6.85	1	2.09	0	70	0	22.7	0	22	1	46	0	36.8	3	0	1	0
0006439210/0014944363	1	0	48	15882219351	40749	44	1	56	0	0	0	#NULL!	46.65	0	-2.34	1	3	74.1794	1	1.8	0	1.8	0	1	0	0	1	1	1	1	1823	1	6.34	1	1.89	1	129	0	17.89	1	89	1	42	0	37.2	4	0	#NULL!	1
0014462436	1	0	49		2014年10月14日	33	1	36	0	0	0	#NULL!	46.8	0	-2.37	1	3	74.6824	1		1	6.5	0	1	0	1	0	<1.00E+03	1	1	90394	#NULL!	#NULL!	1	1.8	1	106	0	19	0	30	0	29	0	37.8	5	1	1	1
0014612987	1	0	51		2014年12月18日	31	0	31	0	0	#NULL!	#NULL!	47	0	-2.36	1	3	74.7647	1		0	3	0	1	0	0	1	179000	1	0	22.14	#NULL!	#NULL!	1	1.92	0	76	0	17.7	0	31	0	31	0	37.4	6	1	1	0
0014678771	0	0	49		2014年12月15日	3	1	4	1	1	1	1	46.25	0	-2.43	1	3	74.8382	1		1	11	0	1	0	1	1	8060	1	1	1210	#NULL!	#NULL!	1	1.63	1	148	0	16.89	0	39	1	60	0	38.1	6	1	1	0
0003625124	1	1	62	13551216545	40123	64	1	80	1	0	0	0	46.5	0	-2.42	1	3	74.9706	1	5	1	5	0	1	0	0	0	<1.00E+03	1	0	51.34	#NULL!	#NULL!	1	1.36	0	93	1	28.1	1	89	1	86	0	39.7	6	1	1	0
0015020527	0	0	28		2015年2月26日	3	1	8	1	1	1	1	47.45	0	-2.34	1	3	74.9794	1		1	16.5	0	1	0	1	1	34500	1	1	16789	#NULL!	#NULL!	1	1.77	1	182	0	26.9	0	31	1	75	0	38.6	4	0	0	1
0014432007	1	0	47		2014年10月6日	11	1	22	1	0	1	1	44.8	1	-2.57	1	4	75.0353	0	6.6 2	1	6.6	1	2	1	2	1	1910	1	0	5.68	#NULL!	#NULL!	1	1.16	1	111	0	13.5	0	42	0	32	0	39	4	0	0	0
0014430898	1	0	33	13551235102	2007-11-4/2015-11-4	86	1	120	0	0	0	0	42.9	1	-2.74	1	4	75.1353	0		0	4.5	0	1	0	0	0	0	1	0	1.41	0	3.3	0	0.26	1	125	0	16.10	0	29	1	42	1	41.6	6	1	#NULL!	1
0004765624	1	0	58	86918768	40418	15	1	16	1	0	1	1	45.45	1	-2.53	1	4	75.2147	0	6	1	6	0	1	0	1	1	124000	1	1	3152	1	4.17	0	1.07	1	122	0	21.6	0	26	0	22	1	40.1	6	1	#NULL!	1
0013659806	1	0	51	18282671555	41879	6	1	14	1	0	1	1	44.9	1	-2.59	1	4	75.3706	0	20	1	20	0	1	0	1	#NULL!		1	1	5614	1	14.01	1	1.32	1	476	0	10.3	0	33	1	61	0	38.3	6	1	1	1
0010344006	1	0	50	13565861768	41572	40	1	50	1	0	0	1	45.5	1	-2.54	1	4	75.3824	0	12.8	1	12.8	0	1	0	1	1	5180	1	1	>1210	1	6.69	1	1.48	1	207	0	11.3	1	75	1	75	0	38.1	6	1	1	1
0000040753	1	1	75	13348863929	39730	41	1	86	1	0	0	0	44.75	1	-2.61	1	4	75.4559	0		0	3.4	0	1	0	0	0	0	1	0	6.65	1	7.59	0	0.93	0	96	0	16.3	0	25	0	36	1	40.1	5	1	#NULL!	1
0005089281	1	0	45	15183808899,13880708996	40459	85	0	85	0	0	0	0	44.35	1	-2.65	1	4	75.5265	0	4.5	0	4.5	0	1	0	0	1	5940	1	1	992	1	6.19	0	1.05	1	164	0	10.6	0	26	0	23	0	39.1	4	0	1	0
0013548540	1	0	50	13980977239	41856	39	0	39	0	0	0	#NULL!	45.9	1	-2.52	1	4	75.5471	0	4.5	0	4.5	0	1	0	0	#NULL!		1	0	3.12	1	5.08	1	1.82	1	142	0	8.199	1	66	0	32	0	36.8	4	0	1	0
0014856944	1	0	41		2015年1月15日	10	1	17	1	0	1	1	44.5	1	-2.64	1	4	75.5588	0		1	7	0	1	0	1	0	<1.00E+03	1	1	811.8	#NULL!	#NULL!	0	0.92	0	97	0	13.6	1	51	0	33	0	39.9	6	1	0	0
0008091682	1	0	30	18200543523	41258	7	1	57	0	0	0	#NULL!	44.15	1	-2.67	1	4	75.5618	0	10	1	10	0	1	0	1	0	<1.00E+03	1	1	19032	0	3.99	1	1.21	1	200	0	7.3	0	28	0	33	0	38.1	3	0	0	1
0005166787	1	0	40	15082263162	40466	86	0	86	0	0	0	0	45.45	1	-2.56	1	4	75.5676	0	5	1	5	0	1	0	0	1	1000	1	0	52.57	#NULL!	#NULL!	1	1.31	1	159	0	13.7	0	32	0	23	0	38.9	6	1	1	0
0008913647	1	0	32	18988756590	39346	69	1	68	1	0	0	0	45.4	1	-2.57	1	4	75.6353	0		0	2	0	1	0	0	1	1	1	1	721.5	0	3.65	1	1.36	0	86	0	12.1	1	87	1	108	0	38.6	5	1	#NULL!	0
0003737821	0	1	62	08393370244	40183	95	0	95	0	0	0	0	44.75	1	-2.63	1	4	75.6912	0	6.5	1	6.5	0	1	0	1	#NULL!		1	1	>1210	#NULL!	#NULL!	0	1.05	0	76	0	12.7	0	26	1	41	0	39.5	6	1	1	1
0007591579	1	0	50	18980104975	41836	40	0	40	0	0	0	#NULL!	44.15	1	-2.69	1	4	75.7971	0	3	0	3	0	1	0	0	1	30300	1	0	3.2	0	2.36	0	0.73	0	71	0	14	0	36	0	30	1	40.5	5	1	0	1
0007386086	1	0	40		40977	2	1	13	1	0	1	1	44.55	1	-2.66	1	4	75.8441	0		1	10	1	3	1	2	0	<1.00E+03	1	1	23407	1	4.85	0	0.85	1	279	0	14.7	0	26	0	30	1	40.3	4	0	1	0
0003655375	1	0	33	13980822149	40133	2	1	6	1	1	1	1	44.85	1	-2.64	1	4	75.9088	0	16	1	16	0	1	0	1	1	2900	1	1	>1210	1	5.94	1	1.21	1	253	0	10	1	57	1	56	0	38.8	4	0	1	0
0003554028	1	1	67	13982077637	40127	20	1	26	1	0	1	1	44.4	1	-2.68	1	4	75.9294	0	4 0.8	0	4	1	2	1	2	1	4360000	1	0	11.3	0	3.77	0	0.56	0	61	0	19.60	1	51	1	61	1	41.6	4	0	0	1
0003211005	1	0	50	15198052504	40050	52	1	57	1	0	0	1	45.4	1	-2.6	1	4	75.9882	0	10	1	10	0	1	1	3	1	91100	1	1	>1210	1	4.09	1	1.16	1	106	0	14.4	1	57	1	54	0	39.6	6	1	1	1
0011121281	1	0	51	18228597291	41688	5	1	12	1	1	1	1	45.4	1	-2.62	1	4	76.2235	0	10 0.5	1	10	1	2	1	2	0	<1.00E+03	1	1	22568	1	8.48	1	1.6	1	157	0	7	0	29	1	80	0	37.4	4	0	0	0
0003673817	1	0	53	15202841096	40644	54	1	49	1	0	0	1	45.4	1	-2.62	1	4	76.2235	0	6	1	6	0	1	0	1	1	1310000	1	0	8.84	1	4.57	1	1.2	1	128	0	12.7	0	47	1	41	0	39.4	3	0	1	0
0014805346	1	0	48		2015年1月4日	35	0	35	0	0	#NULL!	#NULL!	45.65	1	-2.6	1	4	76.2382	0		0	4.5	0	1	0	0	1	3960000	1	0	3.16	#NULL!	#NULL!	1	1.93	1	186	0	4.900	1	79	1	44	0	36	5	1	0	0
0005698183/0008342250	1	1	63	13668400857	40647	36	1	50	1	0	0	1	43.55	1	-2.78	1	4	76.2559	0	2.1	0	2.1	0	1	0	0	1	1	1	1	451.9	1	4.98	0	0.89	1	175	0	6.7	0	44	1	41	0	39.1	4	0	1	1
0000705139	1	0	48	15328069867	41858	39	0	39	0	0	0	#NULL!	45.55	1	-2.61	1	4	76.2559	0	3	0	3	0	1	0	0	0	<1.00E+03	1	0	2.09	0	3.48	0	0.91	1	118	0	21	0	22	0	22	1	41	5	1	0	0
0014660874	1	0	55		2014年11月24日	25	1	46	0	0	0	#NULL!	45.55	1	-2.61	1	4	76.2559	0		1	7.8	0	1	0	1	1	414000	1	0	16.2	#NULL!	#NULL!	0	1.03	1	112	0	17.7	0	40	1	42	1	40.4	5	1	0	0
0009827878	1	1	66	13688088155	41502	23	1	51	0	0	0	#NULL!	45.4	1	-2.63	1	4	76.3412	0	3	0	3	0	1	0	0	0	<1.00E+03	1	0	111.8	0	3.16	1	1.16	0	73	0	13.2	1	135	1	95	0	39.6	5	1	0	1
0006349781	1	0	55	15282710888	40736	33	1	77	0	0	0	0	45	1	-2.69	1	4	76.6471	0		0	4.9	0	1	0	0	0	<1.00E+03	1	1	1746	#NULL!	#NULL!	0	0.72	0	56	0	18.3	0	19	0	39	1	41.4	6	1	#NULL!	0
0015047187	0	0	43		2015年3月10日	33	0	33	0	0	#NULL!	#NULL!	44.85	1	-2.72	1	4	76.85	0		0	3.5	0	1	0	0	1	1050000	1	1	6771	#NULL!	#NULL!	0	1.03	1	141	0	9.800	0	29	0	32	0	39.7	6	1	0	1
0008236287	1	0	55	15881909504	41165	6	1	28	1	0	1	1	44.8	1	-2.73	1	4	76.9176	0	12*10	1	12	0	1	0	1	1	9190000	1	0	248.8	#NULL!	#NULL!	0	0.88	1	220	0	11.5	1	102	1	90	1	40.4	6	1	1	0
14876243	1	0	52		2015年1月19日	2	1	7	1	1	1	1	46	1	-2.63	1	4	76.9412	0		1	18	0	1	0	1	1	1360000	1	1	498	#NULL!	#NULL!	1	1.4	1	256	0	11	1	107	1	138	0	39	6	1	1	1
0007878325	1	1	62	13887027598	41085	32	0	33	1	0	1	1	45.9	1	-2.64	1	4	76.9588	0	10	1	10	0	1	0	1	0	<1.00E+03	1	0	201	#NULL!	#NULL!	1	1.36	1	384	0	10.9	0	25	1	42	0	39.1	4	0	1	0
0014965934	0	0	41		2015年2月24日	4	1	8	1	1	1	1	45.8	1	-2.65	1	4	76.9765	0	6.8 1.4	1	6.8	1	2	1	2	0	<1.00E+03	1	1	8173	#NULL!	#NULL!	1	1.16	0	63	0	13.5	0	16	0	24	1	40	6	1	1	1
0008460653	1	0	39	13294971464	41213	10	1	61	0	0	0	0	45.1	1	-2.71	1	4	76.9824	0	7	1	7	0	1	0	1	1	19300	1	0	43	1	7.2	1	1.38	1	370	0	6.5	1	66	1	60	0	38.2	6	1	1	0
0014500036	0	0	42		2014年10月27日	3	1	13	1	0	1	1	45.25	1	-2.7	1	4	77.0147	0		1	14.7	0	1	0	1	1	12300000	1	1	79802	#NULL!	#NULL!	0	1.07	1	226	0	11.2	1	50	1	282	0	39.9	2	0	1	1
0000995417	1	0	24	13666234154	41220	60	0	60	0	0	0	0	45.85	1	-2.65	1	4	77.0265	0	5.5	1	5.5	0	1	0	1	0	<1.00E+03	1	1	31238	1	4.32	1	1.21	0	91	0	12.7	0	46	0	33	0	39.8	4	0	1	0
0009666570	1	#NULL!	#NULL!	13541737278	13.8.2	3	1	13	1	0	1	1	45.95	1	-2.66	1	4	77.2441	0	6*6 1*1	1	6	1	2	1	2	0	<1.00E+03	1	0	298.10000000000002	#NULL!	#NULL!	1	1.53	1	291	0	8.1	0	30	0	21	0	38.3	6	1	1	1
0007035700	1	1	78	13618158706	41285	23	1	56	1	0	0	1	45.95	1	-2.68	1	4	77.4794	0	6	1	6	0	1	0	1	#NULL!		1	1	11258	0	3.78	1	1.57	1	258	0	7.1	0	9	0	22	0	38.1	3	0	0	0
0007125100	1	0	58	13110591761 15802815408	40913	5	1	14	1	0	1	1	45.85	1	-2.72	1	4	77.85	0	2 2.5 5	1	5	1	3	1	2	0	<1.00E+03	1	1	12645	1	4.04	0	0.85	0	75	0	17.39	0	30	0	33	1	41.6	6	1	1	1
0014967208	1	0	40		2015年2月9日	7	1	34	0	0	#NULL!	#NULL!	45.85	1	-2.72	1	4	77.85	0		0	4.8	0	1	0	0	1	18700	1	0	5.51	#NULL!	#NULL!	1	1.17	1	185	0	10.6	0	36	0	30	1	40	4	0	1	1
0011178134	1	0	42	15182100616	41695	45	0	45	0	0	0	#NULL!	45.85	1	-2.73	1	4	77.9676	0	5	1	5	0	1	0	0	1	9250	1	1	412	1	7.8	1	1.13	1	225	0	11	1	51	0	33	1	40.2	4	0	1	1
0006718100	1	1	66	18608057333	40826	73	0	73	0	0	0	0	46.3	0	-2.44	1	3	75.0059	0	4.3	0	4.3	0	1	0	0	#NULL!		1	0	3.28	0	3.84	1	1.32	0	71	0	26.3	1	54	1	99	0	39.7	3	0	0	0
0006718100	1	1	66	18608057333	40822	68	0	68	0	0	0	0	46.3	0	-2.44	1	3	75.0059	0	4.3	0	4.3	0	1	0	0	0	0	1	0	3.28	0	3.84	1	1.32	0	71	0	26.3	1	54	1	99	0	39.7	3	0	#NULL!	0
0014797419	1	1	63		42010	35	0	35	0	0	#NULL!	#NULL!	47.25	0	-2.38	1	3	75.25	0		1	10	0	1	0	1	#NULL!		1	1	211532	#NULL!	#NULL!	1	2.07	0	88	0	14.2	1	64	1	81	0	36.9	6	1	0	1
0016143200	1	0	59	15008354826	40238	87	1	90	1	0	0	0	46.45	0	-2.46	1	3	75.3912	0		1	6	0	1	0	1	1	1	1	0	41.08	0	3.98	1	1.55	1	116	0	18.10	1	61	1	61	0	38.7	1	0	#NULL!	1
0004176616	1	0	56		40253	31	1	34	1	0	1	1	47.05	0	-2.42	1	3	75.5206	0	10	1	10	0	1	0	1	1	535000	1	1	2532	1	8.82	1	1.53	1	342	0	25.4	1	108	1	106	0	39.4	6	1	1	0
0004725433	1	0	53	13198855923	40308	36	1	65	0	0	0	0	46.3	0	-2.51	1	3	75.8294	0	6 2	1	6	1	2	1	2	1	10900	1	1	>1210	#NULL!	#NULL!	1	1.44	1	213	0	17.2	1	94	1	69	0	39.1	6	1	1	1
0009357155	0	0	46	13889031779	41411	38	1	54	0	0	0	#NULL!	46.7	0	-2.48	1	3	75.8765	0	4	0	4	0	1	0	0	1	1370	1	0	6.92	0	2.91	1	1.14	1	197	0	33	0	10.1	1	44	1	41	6	1	1	0
0016161008	1	1	70		42331	12	1	25	0	0	#NULL!	#NULL!	46.15	0	-2.53	1	3	75.9147	0	1.6 1.2	0	1.6	1	2	0	0	0	<1.00E+03	1	0	94.7	#NULL!	#NULL!	1	1.25	0	71	0	20.10	0	32	0	36	0	39.9	6	1	1	1
0008573089	1	0	43	13169076718	41248	45	0	45	0	0	0	#NULL!	46.4	0	-2.52	1	3	76.0471	0	2.8	0	2.8	0	1	0	0	1	2850	1	0	155	1	6.03	1	1.98	1	212	0	7.6	1	177	1	134	0	36.5	3	0	1	0
0003114165	1	0	45		39342	37	1	42	0	0	0	#NULL!	46.4	0	-2.54	1	3	76.2824	0		0	3.8	0	1	0	0	1	1	1	0	5.03	1	5.69	1	1.5	1	124	0	14.5	1	127	1	82	0	38.9	5	1	#NULL!	0
0004119145	1	0	46	13458870892	40240	93	0	93	0	0	0	0	46.65	0	-2.53	1	3	76.4147	0	5 3.5	1	5	1	2	1	2	#NULL!		1	0	5.16	#NULL!	#NULL!	1	1.77	1	112	0	10.7	1	112	0	38	0	37.8	6	1	#NULL!	0
0008070754	1	0	52	13908081441	41122	63	0	63	0	0	0	0	46.75	0	-2.53	1	3	76.5147	0	5.8	1	5.8	0	1	0	1	1	441000	1	0	7.32	1	5.66	1	1.45	1	112	0	18	1	51	0	36	0	39.5	4	0	0	0
0004537164.0000364956	0	0	38		40330	86	0	86	0	0	0	0	47.75	0	-2.45	1	3	76.5735	0	3.2	0	3.2	0	1	0	0	0	0	1	0	3.72	0	3.45	1	1.63	1	136	0	24.6	0	37	1	47	0	39.6	6	1	1	1
0007611095、0007888313	1	1	74	景树18913615376子	2012-5-5	64	0	64	0	0	0	0	48.4	0	-2.4	1	3	76.6353	0	4	0	4	0	1	0	0	1	1	1	0	4.33	1	5.74	1	1.78	1	106	1	28	0	34	0	34	0	39.5	5	1	#NULL!	0
0008277396	0	0	25	13688024659	41176	61	0	61	1	0	0	0	46.35	0	-2.58	1	3	76.7029	0	4.5	0	4.5	0	1	0	0	#NULL!		1	1	1210	1	4.76	1	1.85	1	126	0	7.3	0	35	0	29	0	37.1	5	1	1	0
0010123158	1	0	57	13558630393；18328416063	41539	51	0	51	0	0	0	#NULL!	48	0	-2.44	1	3	76.7059	0	3.8	0	3.8	0	1	0	0	0	<1.00E+03	1	0	4.8099999999999996	1	4.14	1	1.64	1	102	0	26.9	0	24	0	32	0	39.8	6	1	#NULL!	1
0007419227	1	1	78	13882934189，0284520211	41230	33	0	33	0	0	#NULL!	#NULL!	46.45	0	-2.58	1	3	76.8029	0	8.6999999999999993	1	8	0	1	0	1	#NULL!		1	0	312.8	1	5.48	1	1.33	0	38	0	16.5	0	36	0	31	0	39.8	2	0	0	0
0003239727	1	1	66	13880061777	40060	50	1	51	1	0	0	1	46.25	0	-2.6	1	3	76.8382	0	2.5	0	3	0	1	0	0	1	4630000	1	0	6.05	0	3.72	1	1.47	0	87	0	11.7	0	24	0	28	0	38.9	6	1	#NULL!	0
0014429979	1	1	67		2014年10月6日	16	1	18	1	0	1	1	46.15	0	-2.61	1	3	76.8559	0	多个卫星病灶	0	3.1	0	1	0	0	1	253000	1	1	707	#NULL!	#NULL!	1	1.27	1	165	0	14.7	1	68	1	57	0	39.8	6	1	0	0
0013449774	1	0	44	18981357929	41830	40	0	40	0	0	0	#NULL!	47.15	0	-2.54	1	3	77.0324	0	2 2	0	2	1	2	0	0	0	<1.00E+03	1	1	628	1	4.68	1	1.63	0	79	0	14.7	1	55	0	37	0	39	6	1	1	0
0007852501	1	0	59	15928589704	41073	65	0	65	0	0	0	0	46.1	0	-2.64	1	3	77.1588	0	5	1	5	0	1	0	0	0	<1.00E+03	1	0	299.2	1	6.98	1	1.62	1	230	0	7.8	0	1.07	0	26.6	0	38	3	0	0	0
0010337488	1	0	39	13881861213	41584	4	1	37	1	0	0	1	46.7	0	-2.59	1	3	77.1706	0	12 2.2 0.5 0.8	1	12	1	3	1	2	1	927000	1	0	196	1	7.77	1	1.72	1	207	0	9.5	1	101	1	86	0	38.1	5	1	0	1
0000436905	1	0	40	13076088755	41474	6	1	51	1	0	0	1	46.15	0	-2.64	1	3	77.2088	0	7*5	1	7	0	1	0	1	0	<1.00E+03	1	0	1.64	1	9.47	1	1.61	1	243	0	8	0	40	0	27	0	38.1	6	1	0	0
0008512079	1	0	42	13064321688;18982809773	41232	34	1	60	0	0	0	0	48.3	0	-2.46	1	3	77.2412	0	3	0	3	0	1	0	0	1	1	1	0	237.7	#NULL!	#NULL!	1	1.88	1	115	0	19.10	0	26	0	28	0	38.9	6	1	0	1
0014545431	1	1	61		2014年12月17日	36	0	36	0	0	0	#NULL!	49.15	0	-2.39	1	3	77.2676	0	3 1	0	3	1	2	0	0	0	<1.00E+03	1	0	22.79	#NULL!	#NULL!	1	1.73	0	91	1	40	0	30	0	24	1	40.5	5	1	#NULL!	0
0000544063	1	1	63	13980764848	39590	46	1	66	1	0	0	0	47.4	0	-2.54	1	3	77.2824	0		0	2.2	0	1	0	0	1	1	1	0	3.65	1	10.03	1	1.6	1	116	0	16.7	0	22	0	17	0	39.4	5	1	#NULL!	0
0007842987	1	0	55	13730849531	41078	63	0	63	0	0	0	0	47.45	0	-2.54	1	3	77.3324	0	10	1	10	0	1	0	1	#NULL!		1	1	159910	1	7.52	1	1.53	1	181	0	19.10	0	36	0	34	0	39.8	3	0	0	0
0005537193	1	0	44	13981358989	40553	79	0	79	0	0	0	0	47.25	0	-2.56	1	3	77.3676	0		1	10	0	1	0	1	1	848000	1	0	6.88	1	4.81	1	1.67	1	112	0	13.4	1	52	1	52	0	38.9	6	1	1	0
0013411271	1	0	50	18166315485	41822	41	0	41	0	0	0	#NULL!	47.15	0	-2.57	1	3	77.3853	0	4	0	4	0	1	0	0	1	150000	1	0	244	1	5.74	1	1.85	0	71	0	9.800	0	39	0	37	0	37.9	6	1	0	0
0007738142	1	1	66	13917712453	41062	9	1	41	1	0	0	1	46.6	0	-2.62	1	3	77.4235	0	11	1	11	0	1	0	1	1	382000	1	0	14.34	1	4.96	1	1.32	1	148	0	15.4	1	62	1	59	1	40	5	1	1	0
0014924110	1	0	57		2015年2月2日	16	1	21	1	0	1	1	48.75	0	-2.45	1	3	77.5735	0	3.5 2	0	3.5	1	2	1	2	0	<1.00E+03	1	0	8.0299999999999994	#NULL!	#NULL!	1	2.11	1	100	0	16.3	0	12	0	33	0	38.2	5	1	0	1
0003824461	1	0	53	13808046280	40168	95	0	95	0	0	0	0	46.7	0	-2.63	1	3	77.6412	0	4	0	4	0	1	0	0	1	1	1	1	1854	1	5.2	1	1.54	0	94	0	10.9	1	167	1	127	0	39	6	1	1	1
0014885534	1	0	40		2015年1月27日	35	0	35	0	0	#NULL!	#NULL!	48.35	0	-2.49	1	3	77.6441	0		0	1.5	0	1	0	0	0	<1.00E+03	1	0	123.8	#NULL!	#NULL!	1	1.73	1	114	0	22	0	21	0	26	0	39.7	6	1	1	0
0010196854	1	0	47		2014年5月13日	3	1	10	1	1	1	1	46.25	0	-2.67	1	3	77.6618	0		1	5	0	1	1	3	1	10500	1	0	3.87	#NULL!	#NULL!	1	1.21	1	196	0	13.5	0	25	0	29	1	40.2	5	1	0	1
0013689790	1	0	57		2014年9月5日	3	0	3	1	1	1	1	46.45	0	-2.66	1	3	77.7441	0		0	2.7	0	1	0	0	1	5170	1	1	1210	#NULL!	#NULL!	0	0.95	0	90	0	22	0	25	1	41	1	41.7	6	1	0	1
0008139681	1	1	61	13518196848	41129	36	1	52	1	0	0	1	47.35	0	-2.59	1	3	77.8206	0	9	1	9	0	1	0	1	0	<1.00E+03	1	0	2.74	1	4.02	1	1.77	1	170	0	10.9	0	31	0	37	0	38.5	6	1	#NULL!	1
0015006068	1	0	57		2015年2月25日	33	1	34	0	0	#NULL!	#NULL!	46.75	0	-2.65	1	3	77.9265	0	3 2 0.5	0	3	1	3	0	0	1	11300	1	0	5.47	#NULL!	#NULL!	1	1.85	1	121	0	6.6	0	42	1	46	0	37.5	5	1	1	1
0013707035	1	0	40		2014年9月2日	8	1	27	1	0	1	1	48.05	0	-2.54	1	3	77.9324	0		0	2	0	1	0	0	0	<1.00E+03	1	0	174	#NULL!	#NULL!	1	1.33	1	134	1	30.8	1	219	1	119	1	41.4	6	1	1	0
0006006645	1	1	75		40660	13	1	30	1	0	1	1	46.55	0	-2.67	1	3	77.9618	0	6	1	6	0	1	0	1	#NULL!		1	1	1058	#NULL!	#NULL!	1	1.13	1	128	0	16.39	0	14	0	18	1	40.9	6	1	1	0
0008046999	1	0	45		41114	58	0	58	0	0	0	#NULL!	46.25	0	-2.7	1	3	78.0147	0	13.7	1	13.7	0	1	0	1	1	44600	1	1	16397	#NULL!	#NULL!	0	1.05	1	144	0	15.4	1	50	1	85	1	41	6	1	1	0
0008643617	1	0	48	15528160188	41260	5	1	8	1	1	1	1	46.25	0	-2.7	1	3	78.0147	0	6*6	1	6	0	1	0	1	1	11400	1	1	771.5	#NULL!	#NULL!	1	1.11	1	129	0	14.2	1	129	0	25	1	40.7	3	0	1	1
0014705251	1	1	60		2014年12月16日	27	1	37	0	0	0	#NULL!	47.85	0	-2.57	1	3	78.0853	0		1	5.4	0	1	0	1	1	17300	1	0	341.3	#NULL!	#NULL!	1	1.61	0	41	0	16.8	1	79	1	57	0	39.8	6	1	0	0
0010689527	1	0	57	18200232229	41641	23	1	46	0	0	0	#NULL!	48.45	0	-2.52	1	3	78.0971	0	5	1	5	0	1	0	0	#NULL!		1	0	3.52	0	3.68	1	1.83	0	41	0	17.8	0	35	0	36	0	39.3	6	1	#NULL!	0
0005716627	1	0	37	13982963737	40602	77	0	77	0	0	0	0	46.35	0	-2.7	1	3	78.1147	0	20	1	20	0	1	0	1	#NULL!		1	0	22.42	1	7.48	1	1.31	1	139	0	10.7	0	23	1	59	0	39.8	6	1	1	0
0010540115	1	0	42	13568476599	41611	22	1	32	1	0	1	1	46.5	0	-2.69	1	3	78.1471	0	4	0	4	1	3	1	2	1	35200	1	0	5.67	#NULL!	#NULL!	1	1.16	0	59	0	14.5	0	40	1	45	1	40.7	6	1	0	1
0010772141	1	1	64		2015年1月25日	35	0	35	0	0	#NULL!	#NULL!	50.15	0	-2.38	1	3	78.15	0	3 1.5	0	3	1	2	0	0	0	<1.00E+03	1	0	6.02	#NULL!	#NULL!	1	2.21	1	261	0	26.8	0	14	0	16	0	39.1	5	1	1	1
0002971807、00077377298	0	0	57	13518156817	40721	78	0	78	0	0	0	0	46.65	0	-2.69	1	3	78.2971	0		1	7	0	1	0	1	1	1830	1	0	204.8	#NULL!	#NULL!	0	0.89	1	129	0	22.9	0	43	0	39	1	42.2	6	1	1	0
0010055963	1	0	41	13541219504	41523	24	1	50	0	0	0	#NULL!	46.8	0	-2.68	1	3	78.3294	0	5	1	5	0	1	0	0	0	<1.00E+03	1	0	2.0499999999999998	1	4.43	1	1.44	1	186	0	11	1	51	1	120	0	39.6	5	1	#NULL!	0
0000222717	0	1	63		2014年10月20日	27	1	30	1	0	1	1	48.1	0	-2.58	1	3	78.4529	0		0	2.7	0	1	0	0	#NULL!		1	0	35.6	#NULL!	#NULL!	1	1.48	1	104	0	21.2	1	52	1	77	1	40.7	6	1	0	1
0014523228	1	1	62		2014年10月28日	15	1	30	1	0	1	1	47.65	0	-2.62	1	3	78.4735	0	7.5 3 2.8	1	7.5	1	3	1	2	1	627000	1	1	2162	#NULL!	#NULL!	1	1.71	1	136	0	11.8	0	38	0	38	0	39.1	5	1	1	1
0008981475	1	0	59	13989110681	41365	48	1	55	0	0	0	#NULL!	47.1	0	-2.67	1	3	78.5118	0	2	0	2	0	1	0	0	1	3520	1	0	5.77	1	4.17	1	1.38	1	103	0	13.6	0	34	0	36	1	40.2	6	1	#NULL!	0
0004700484	1	1	73	13608090881	40508	7	1	8	1	1	1	1	47.25	0	-2.66	1	3	78.5441	0	4	0	4	0	1	0	0	#NULL!		1	1	>1210.	1	5.36	1	1.53	0	97	0	11.7	0	32	0	37	0	39.6	5	1	#NULL!	1
0013298723	1	1	66		2014年6月12日	10	1	14	1	0	1	1	47.5	0	-2.64	1	3	78.5588	0		1	5	0	1	0	0	0	<1.00E+03	1	1	11347	#NULL!	#NULL!	1	1.36	0	67	0	17.5	0	36	1	42	1	40.7	6	1	1	1
0014469434	1	0	43		2014年10月15日	2	1	37	0	0	0	#NULL!	49.15	0	-2.5	1	3	78.5618	0		0	4.5	0	1	0	0	0	<1.00E+03	1	0	7.2	#NULL!	#NULL!	1	1.87	0	66	0	21.5	1	72	1	49	0	39.8	6	1	1	1
0004132356	0	0	51	26234095	40252	93	0	93	0	0	0	0	46.1	0	-2.76	1	3	78.5706	0	5*3	1	5	0	1	0	0	#NULL!		1	1	7608	#NULL!	#NULL!	0	0.92	0	71	0	14.6	1	71	0	36	1	41.5	6	1	0	1
0005494475	0	1	67		40545	74	0	74	1	0	0	0	47.75	0	-2.62	1	3	78.5735	0		1	7.5	0	1	0	1	#NULL!		1	1	2005	#NULL!	#NULL!	1	1.57	1	117	0	14.6	1	55	1	97	0	39.9	6	1	1	0
0008160231	1	0	45	1+月前肝Ca射频消融术后复发	41143	53	1	61	0	0	0	0	47.55	0	-2.64	1	3	78.6088	0	5	0	1	0	1	0	0	1	46600	1	0	6.57	#NULL!	#NULL!	1	1.63	1	151	0	11.8	0	40	0	33	0	39.4	6	1	0	1
0006603434	0	0	44	13980813189		76	0	76	0	0	0	0	50.5	0	-2.39	1	3	78.6176	0	10*8*7	1	10	0	1	0	1	#NULL!		1	0	57.63	#NULL!	#NULL!	1	3	1	204	0	8.9	0	35	1	62	0	35.5	6	1	1	1
0005373910	1	0	42	13688179819	40534	9	1	13	1	0	1	1	46.65	0	-2.72	1	3	78.65	0	7	1	7	0	1	0	1	1	8850	1	0	2.71	1	5.92	0	1.07	1	234	0	16	1	105	1	55	1	41.3	3	0	1	0
0003803380	1	0	36	13666265361	40690	76	0	76	0	0	0	0	46.3	0	-2.75	1	3	78.6529	0	1.5	0	1.5	0	1	0	0	1	1	1	0	2.42	0	3.11	0	0.78	0	57	0	19.89	1	52	0	34	1	42.4	6	1	1	0
0007528044	1	1	64	15908126775	41009	17	1	31	1	0	1	1	48.7	0	-2.55	1	3	78.7	0	8 4 2	1	8	1	3	1	2	1	60800	1	0	123.6	1	8.32	1	1.82	0	63	0	17.2	1	84	1	60	0	39.6	4	0	1	1
0006141121	0	0	36	13547192200	40701	5	1	10	1	1	1	1	46.95	0	-2.7	1	3	78.7147	0	2	0	2	1	2	0	0	0	0	1	0	96.55	1	4.3	1	1.45	1	136	0	10.7	0	17	1	45	0	39.7	4	0	1	1
0013675834	1	0	57	18328690982	41887	38	0	38	0	0	0	#NULL!	46.25	0	-2.76	1	3	78.7206	0	6.9	1	6.9	0	1	0	1	1	12400	1	0	2.16	1	6.39	1	1.43	1	184	0	7.1	0	25	0	28	0	39.1	3	0	1	0
0000077032	1	1	61	15928474227	40651	78	0	78	0	0	0	0	47.45	0	-2.66	1	3	78.7441	0	8	1	8	0	1	0	1	1	11600000	1	1	25942	1	6.75	1	1.53	1	141	0	12.4	1	73	1	80	0	39.8	3	0	1	0
0009646974	1	1	64	1360198986	41444	53	1	53	0	0	0	#NULL!	49.45	0	-2.49	1	3	78.7441	0	5.8	1	5.8	0	1	0	1	#NULL!		1	0	355	1	5.79	1	1.41	1	158	1	49.4	0	31	1	42	1	42.4	3	0	0	0
0002980897	1	0	38	15928382087	40018	2	1	3	1	1	1	1	46.8	0	-2.72	1	3	78.8	0	8	1	8	0	1	0	1	#NULL!		1	1	1210	1	6.77	1	1.2	1	234	0	13.7	0	38	1	52	1	40.8	6	1	1	1
0009794484	0	1	68	18224034523	41514	51	0	51	0	0	0	#NULL!	46.1	0	-2.78	1	3	78.8059	0	3.8	0	3.8	0	1	0	0	0	<1.00E+03	1	0	173.7	0	2.17	0	1.06	0	28	0	11.2	0	13	0	28	1	40.8	6	1	1	0
0008109329	1	0	48	18980867659	41127	16	1	30	1	0	1	1	47.05	0	-2.7	1	3	78.8147	0	5*5	1	5	0	1	0	0	#NULL!		1	1	458.2	#NULL!	#NULL!	1	1.55	1	122	0	9.199	1	122	0	25	0	39.3	4	0	1	0
0006073566	1	1	71	02885835180	40686	75	0	75	0	0	0	0	47.3	0	-2.68	1	3	78.8294	0	5	1	5	0	1	0	0	#NULL!		1	0	39.46	1	6.61	1	1.52	1	155	0	11.2	0	48	1	42	0	39.7	4	0	1	0
0013922760	1	0	49		2014年9月22日	39	0	39	0	0	0	#NULL!	47	0	-2.71	1	3	78.8824	0		1	5.5	0	1	0	1	0	<1.00E+03	1	0	16.55	#NULL!	#NULL!	1	1.32	0	88	0	12.5	0	30	0	28	1	40.4	6	1	0	0
0002300459	1	0	51	15008443957	39919	44	1	64	1	0	0	0	48.2	0	-2.61	1	3	78.9059	0	5*5*5	1	5	0	1	0	0	1	1480000	1	1	1210	#NULL!	#NULL!	1	1.82	0	99	0	12	1	99	1	105	0	39.1	6	1	0	0
0004919935	1	0	57	13980163196	41473	6	1	52	0	0	0	#NULL!	48.5	0	-2.59	1	3	78.9706	0	4.5	0	4.5	0	1	0	0	1	81800	1	1	626.5	1	5.13	1	1.84	0	58	0	13.9	1	60	1	40	0	39.3	6	1	0	0
0003354838	1	0	40	08346694408	40077	5	1	19	1	0	1	1	47.8	0	-2.65	1	3	78.9765	0	5	1	5	0	1	0	0	#NULL!		1	0	14.77	1	5.72	1	1.36	0	98	0	18.3	1	80	1	67	1	41	6	1	1	1
0004907409	1	1	64	13908159689	40413	88	0	88	0	0	0	0	47.35	0	-2.69	1	3	78.9971	0	8	1	8	0	1	0	1	#NULL!		1	0	8.85	#NULL!	#NULL!	1	1.57	1	145	0	10.4	0	28	0	34	0	39.5	3	0	#NULL!	0
0014487832	0	0	41		2014年11月6日	3	1	10	1	1	1	1	46.9	0	-2.73	1	3	79.0176	0		1	15	1	3	1	2	1	55400	1	1	29482	#NULL!	#NULL!	0	1.02	1	196	0	17.5	0	32	1	49	1	41.8	4	0	0	0
0014776802	0	0	48		2014年12月26日	36	0	36	0	0	0	#NULL!	46.95	0	-2.73	1	3	79.0676	0		0	1.8	0	1	0	0	1	319000	1	1	884.4	#NULL!	#NULL!	1	1.33	1	250	0	11.5	0	37	0	36	1	40.3	4	0	0	0
0010701041	1	0	44	15988982688	41631	6	1	10	1	1	1	1	47.55	0	-2.68	1	3	79.0794	0		1	13.9	0	1	0	1	1	13000	1	1	>1210	1	7.39	1	1.43	1	252	0	14.1	1	54	1	64	1	40.4	6	1	1	1
0000451964	1	1	79		2014年6月18日	5	1	15	1	0	1	1	47.1	0	-2.72	1	3	79.1	0		1	15	0	1	0	1	0	<1.00E+03	1	1	1618	#NULL!	#NULL!	1	1.44	1	203	0	10.4	0	24	1	45	0	39.9	6	1	1	0
0000274286	1	1	63	13668308427	41206	23	1	61	0	0	0	0	46.9	0	-2.74	1	3	79.1353	0	5	1	5	0	1	0	0	#NULL!		1	0	285.8	1	4.1	0	0.94	1	149	0	19.3	1	66	0	36	1	42.2	6	1	1	0
0000965057	1	1	61	13882155405	40568	45	0	45	0	0	0	#NULL!	47.85	0	-2.66	1	3	79.1441	0	2.8	0	2.8	0	1	0	0	0	0	1	0	103.6	0	3.54	1	1.33	1	103	0	19.10	1	209	1	191	1	41.2	6	1	0	1
0008221326/0003064095	1	0	46	13558773722	40026	35	1	91	1	0	0	0	49.15	0	-2.55	1	3	79.15	0	4	0	4	0	1	0	0	1	1	1	0	11.29	1	6.28	1	2.07	1	167	0	13.7	0	35	0	23	0	38.8	6	1	#NULL!	0
0014856387	1	0	56		2015年1月14日	5	1	5	1	1	1	1	48.25	0	-2.63	1	3	79.1912	0		1	6	0	1	0	1	1	14100	1	0	5.68	#NULL!	#NULL!	1	1.43	0	85	0	20	0	26	0	22	1	41.1	5	1	1	1
0000039477	0	0	44	13666170353	41298	40	1	58	0	0	0	#NULL!	48.85	0	-2.58	1	3	79.2029	0	2.6	0	2.6	0	1	0	0	0	0	1	0	3	#NULL!	#NULL!	1	2.29	1	225	0	8.199	0	49	0	39	0	37.4	6	1	0	0
0010069382	1	0	45	13541264004	41519	2	1	8	1	1	1	1	47.35	0	-2.71	1	3	79.2324	0	5	1	5	0	1	0	0	1	3000	1	1	8421	1	4.79	1	1.51	1	107	0	10.3	0	45	0	29	0	39.8	6	1	1	1
0011864578	1	0	34	15181885089	41884	9	1	14	1	0	1	1	49.25	0	-2.55	1	3	79.25	0	6 0.8	1	6	1	2	1	2	0	<1.00E+03	1	0	15.81	#NULL!	#NULL!	1	2.01	1	213	0	15.4	1	57	0	37	0	39.2	5	1	1	0
0003125881	1	0	38	15528204679	40056	86	1	91	0	0	0	0	50.45	0	-2.45	1	3	79.2735	0	7	1	7	0	1	0	1	#NULL!		1	0	13.5	1	6.02	1	2.17	1	197	0	24.4	1	66	0	37	0	39.6	6	1	1	1
0013375952	1	0	46		2014年6月23日	2	1	6	1	1	1	1	48.6	0	-2.61	1	3	79.3059	0		1	14	0	1	0	1	#NULL!		1	1	4768	#NULL!	#NULL!	1	1.6	1	170	0	18.89	0	17	0	33	1	40.6	5	1	1	1
0014846463	1	0	48		2015年1月12日	3	1	35	0	0	#NULL!	#NULL!	47.9	0	-2.67	1	3	79.3118	0		1	9	0	1	0	1	1	171000	1	1	24358	#NULL!	#NULL!	1	1.48	0	44	0	15	1	84	1	54	1	40.5	4	0	0	1
0011719031	0	0	50		2014年10月20日	36	0	36	0	0	0	#NULL!	48.65	0	-2.61	1	3	79.3559	0		0	3.8	0	1	0	0	0	<1.00E+03	1	1	1973	#NULL!	#NULL!	1	1.35	1	206	0	27.7	0	20	0	23	1	41.9	5	1	0	0
0008211697	1	0	37	18683677312	41152	8	1	42	0	0	0	#NULL!	50	0	-2.5	1	3	79.4118	0	4.5 2	0	4.5	1	2	1	2	1	3270	1	1	>1210	1	6.33	1	2.18	1	184	0	17.5	0	28	0	26	0	39.1	5	1	1	1
0008242383、0015378472	1	0	56	13488908382	41164	13	1	62	0	0	0	0	48.15	0	-2.66	1	3	79.4441	0	多个 3 2 2 0.3-1	0	3	1	3	1	2	1	1	1	0	126.9	1	4.3	1	1.35	0	64	0	19.8	0	38	1	45	1	41.4	6	1	0	0
0007042517	1	0	47	15884149708	40891	22	1	71	0	0	0	0	48.75	0	-2.61	1	3	79.4559	0	4	0	4	0	1	0	0	1	24500	1	1	834	1	4.88	1	1.67	0	71	0	17.60	0	47	1	40	1	40.4	4	0	1	1
0013659853	0	1	66	14781766982	41885	39	0	39	0	0	0	#NULL!	47.35	0	-2.73	1	3	79.4676	0	4	0	4	0	1	0	0	0	<1.00E+03	1	0	235.7	0	3.4	0	1.01	0	96	0	20.7	0	39	1	44	1	42.3	3	0	1	1
0007486370	0	0	56	13881556158	40999	69	0	69	0	0	0	0	48.95	0	-2.6	1	3	79.5382	0		1	15	0	1	0	1	#NULL!		1	1	>1210	#NULL!	#NULL!	1	1.87	1	205	0	14.6	1	81	1	142	0	39.6	5	1	1	1
0000185036/0004676233	1	0	50	13808025981	40379	53	1	59	1	0	0	1	47.2	0	-2.76	1	3	79.6706	0	4.8	0	4.8	0	1	0	0	1	1	1	0	29.37	0	3.89	1	1.4	1	119	0	9.800	0	27	0	27	1	40.2	6	1	#NULL!	1
0014731977	1	0	42		2014年12月11日	36	0	36	0	0	0	#NULL!	46.85	0	-2.79	1	3	79.6735	0		0	4	0	1	0	0	0	<1.00E+03	1	1	24419	#NULL!	#NULL!	0	0.99	1	138	0	15	1	76	1	43	1	41.9	6	1	1	1
0002981991	1	0	55	3680206	40018	98	0	98	0	0	0	0	50.7	0	-2.47	1	3	79.7588	0	4	0	4	0	1	0	0	#NULL!		1	0	373	1	6	1	2.08	1	177	1	28.5	1	70	1	58	1	40.3	6	1	#NULL!	1
0013405537	1	0	54	13982184276	41831	5	1	11	1	1	1	1	48.35	0	-2.67	1	3	79.7618	0		1	13	1	2	1	2	1	8510	1	1	67395	1	8.73	1	1.49	1	308	0	16.39	0	14	0	30	1	40.9	5	1	1	1
0005365893	1	0	57	13988830458	40512	4	1	7	1	1	1	1	48.35	0	-2.67	1	3	79.7618	0	5	1	5	0	1	0	0	1	1380	1	0	3.77	1	5.04	1	1.55	1	109	0	15.1	0	32	0	29	1	40.6	4	0	0	0
0008395548	1	0	55	13678027016	41202	6	1	8	1	1	1	1	49.8	0	-2.55	1	3	79.8	0	7*7	1	7	0	1	0	1	1	261000	1	0	97.7	#NULL!	#NULL!	1	2.52	1	101	0	8.5	1	101	1	43	0	37.2	6	1	1	1
0007268282	1	0	42	13882081256	40957	70	0	70	0	0	0	0	47.25	0	-2.78	1	3	79.9559	0	10*8	1	10	0	1	0	1	1	348000	1	1	1210	#NULL!	#NULL!	1	1.49	1	200	0	8.199	1	200	1	59	0	39.8	4	0	0	1
0001607424	1	0	43	15884980538	40618	2	1	16	1	0	1	1	47.5	0	-2.77	1	3	80.0882	0	9	1	9	0	1	0	1	1	876000	1	0	362	1	4.47	1	1.48	1	101	0	9.300	1	79	1	60	1	40.1	4	0	1	1
0000270430	1	1	72	15982834378、81703346	39367	84	1	98	1	0	0	0	49.15	0	-2.63	1	3	80.0912	0	3	0	3	0	1	0	0	0	0	1	1	704.2	1	4.29	1	1.61	1	143	0	20.6	0	40	1	54	1	41.1	5	1	1	0
0007255247	0	0	41	18283913790	40947	2	1	4	1	1	1	1	47.65	0	-2.76	1	3	80.1206	0	11	1	11	0	1	0	1	#NULL!		1	1	1210	1	5.44	0	0.97	1	217	0	21.1	0	30	1	80	1	42.8	5	1	1	0
0004617923	0	1	63	13980076207	40366	38	1	51	1	0	0	1	47.3	0	-2.79	1	3	80.1235	0	3.5	0	4	0	1	0	0	1	12600	1	0	2.2999999999999998	0	2.75	0	0.94	1	103	0	18.39	1	85	1	60	1	42.6	4	0	0	0
0013463003	0	0	59	13558937542	41842	40	0	40	0	0	0	#NULL!	48	0	-2.74	1	3	80.2353	0	4	0	4	0	1	0	0	1	2340	1	0	5.32	1	6.05	1	1.56	1	138	0	10.5	0	19	0	25	1	40.2	4	0	0	1
0006304194	1	0	56		2014年11月19日	12	0	12	1	1	1	1	47.55	0	-2.78	1	3	80.2559	0		1	9	0	1	0	1	1	2520	1	0	395.9	#NULL!	#NULL!	1	1.35	1	112	0	11.1	1	86	1	79	1	40.8	5	1	1	1
0013262539	1	0	55	13882275972	41793	6	1	21	1	0	1	1	49.1	0	-2.65	1	3	80.2765	0	8	1	8	0	1	0	1	0	<1.00E+03	1	1	>1210 /147.40	1	6.04	1	1.62	1	232	0	18.3	1	76	0	29	1	41	3	0	1	1
0004442831	1	1	75	13990525869	40316	90	0	90	0	0	0	0	49	0	-2.66	1	3	80.2941	0	7	1	6	0	1	0	1	1	10000	1	1	405.6	1	8.62	1	1.94	1	283	0	10.9	0	29	0	33	0	39.3	6	1	1	1
0013258609	1	0	52	18190840326；15328186103	41793	12	1	16	1	0	1	1	51.15	0	-2.48	1	3	80.3265	0	12 3	1	12	1	2	1	2	0	<1.00E+03	1	1	>1210	1	9.15	1	2.53	1	143	0	15.9	0	23	0	35	0	38.5	4	0	0	0
0006679711	0	0	39	13550361222	41759	8	1	12	1	1	1	1	48.6	0	-2.7	1	3	80.3647	0	8	1	8	0	1	0	1	0	<1.00E+03	1	1	1210	#NULL!	#NULL!	1	1.84	1	122	0	9.6	0	39	0	35	0	39.4	6	1	#NULL!	1
0009271127	1	0	45	13708197238	41407	54	0	54	0	0	0	#NULL!	50.85	0	-2.51	1	3	80.3794	0	2	0	2	0	1	0	0	0	<1.00E+03	1	1	2111	1	5.46	1	2.57	0	74	0	12.2	0	23	0	36	0	38	6	1	1	0
0008044116	1	0	27	高德辉1890855006，13219137655父母	2012-07-31	11	1	30	1	0	1	1	48.05	0	-2.75	1	3	80.4029	0	2.5	0	2.5	0	1	0	0	0	0	1	0	4.12	1	4.52	1	1.71	1	179	0	8.300	0	38	0	24	0	39.5	6	1	0	0
0008508552	1	0	33	13880561167	41225	62	0	62	0	0	0	0	48.2	0	-2.74	1	3	80.4353	0	3 2.5 5	1	5	1	3	1	2	0	<1.00E+03	1	1	>1210	1	6.16	1	1.32	1	154	0	16.10	1	58	0	29	1	41.6	6	1	0	0
0013295553	1	0	47		2014年7月28日	40	0	40	0	0	0	#NULL!	50.8	0	-2.52	1	3	80.4471	0	2 0.5	0	2	1	2	0	0	1	521000	1	0	162	#NULL!	#NULL!	1	2.64	1	156	0	10.5	0	26	0	21	0	37.6	3	0	0	0
0013346606	1	0	44		2014年6月16日	6	1	10	1	1	1	1	49	0	-2.68	1	3	80.5294	0		1	8	0	1	0	1	#NULL!		1	1	1097	#NULL!	#NULL!	1	1.5	1	123	0	19.2	1	58	1	69	1	41.5	5	1	1	1
0004099839	1	0	44	13909035360	40240	15	1	47	1	0	0	1	48.55	0	-2.72	1	3	80.55	0	2 1	0	2	1	2	0	0	1	6210000	1	0	65.59	#NULL!	#NULL!	1	1.59	0	90	0	12.6	1	90	1	45	1	40.6	6	1	1	0
0008544929	1	0	56	18628183451	41248	4	1	8	1	1	1	1	49.7	0	-2.63	1	3	80.6412	0	6	1	6	0	1	0	1	0	<1.00E+03	1	1	528	1	7	1	1.68	1	167	0	21.4	0	30	0	36	1	41.3	4	0	#NULL!	1
0005243928	0	0	38	15928621895	40487	4	1	20	1	0	1	1	48.3	0	-2.75	1	3	80.6529	0	13	1	13	0	1	0	1	0	<1.00E+03	1	1	>1210	1	7.18	1	1.44	1	372	0	13.5	0	13	0	33	1	41.1	2	0	1	1
0004658186	1	0	47	15882102871	40364	7	1	17	1	0	1	1	47.85	0	-2.79	1	3	80.6735	0	6	1	6	0	1	0	1	1	9280	1	1	1210	#NULL!	#NULL!	1	1.41	1	118	0	10.6	1	118	0	28	1	40.8	4	0	1	0
0007027712	0	0	34		40904	8	1	12	1	1	1	1	47.85	0	-2.79	1	3	80.6735	0	12	1	12	1	3	1	2	1	338000	1	1	17289	1	6.17	1	1.75	1	226	0	6.4	0	34	1	54	0	39.1	5	1	1	1
0001316639	1	0	43	13980158216	41589	6	1	15	1	0	1	1	48.2	0	-2.77	1	3	80.7882	0	10	1	10	0	1	0	1	#NULL!		1	0	6.81	0	3.3	0	0.96	1	101	0	24.9	0	22	0	27	1	43.4	4	0	1	0
0010017330	1	0	41	18328554852	41515	49	0	49	0	0	0	#NULL!	50	0	-2.62	1	3	80.8235	0	5.6	1	5.6	0	1	0	1	1	1890	1	0	3.48	1	7.34	1	2.1	1	180	0	12.9	0	40	1	49	0	39.5	6	1	1	1
0009776730	1	0	41	13882213840	41473	52	0	52	0	0	0	#NULL!	49.05	0	-2.71	1	3	80.9324	0	3 1.5	0	3	1	2	0	0	1	101000	1	0	2.9	1	4.71	1	1.47	0	89	0	18.5	0	42	0	37	1	41.7	3	0	0	0
0007046585	1	0	55	13684223615	40891	72	0	72	0	0	0	0	48.25	0	-2.79	1	3	81.0735	0	8*8	1	8	0	1	0	1	1	9220	1	1	1210	#NULL!	#NULL!	1	1.81	1	127	0	6.7	1	127	1	40	0	39.2	5	1	1	1
0015072717	1	0	59		2015年3月12日	2	1	4	1	1	1	1	50.3	0	-2.62	1	3	81.1235	0		0	4	0	1	0	0	#NULL!		1	1	1279	#NULL!	#NULL!	1	2.14	1	111	0	13.5	0	15	0	20	0	39.6	4	0	1	1
0002071306	0	1	68	13551320007	40035	93	1	98	0	0	0	0	48.95	0	-2.74	1	3	81.1853	0	3.2	0	3.2	0	1	0	0	0	0	1	1	604.4	0	2.88	0	1.07	0	67	1	29	0	18	0	25	1	43.6	6	1	1	0
0007112969	1	#NULL!	#NULL!		40905	38	1	44	1	0	0	1	49.8	0	-2.67	1	3	81.2118	0	5	1	5	0	1	0	0	#NULL!		1	0	234	#NULL!	#NULL!	1	1.74	1	167	0	18	0	46	0	23	1	41.1	5	1	1	0
0013204194	1	0	36	13408541387	41785	9	1	12	1	1	1	1	49.8	0	-2.67	1	3	81.2118	0	7	1	7	0	1	0	1	1	40800	1	0	64.099999999999994	#NULL!	#NULL!	1	1.32	1	144	1	33.1	1	63	1	53	1	43.2	3	0	0	0
0008034417	1	0	37	曾兴美18008700199配偶	2012-7-27	60	0	60	0	0	0	0	48.9	0	-2.75	1	3	81.2529	0	1.5	0	1.5	0	1	0	0	0	0	1	0	3.08	1	4.97	1	1.78	1	130	0	9.6	1	61	0	38	1	40	4	0	0	0
0013102076	1	0	51	15983829447	41782	9	1	36	1	0	1	1	48.8	0	-2.76	1	3	81.2706	0	2	0	2	0	1	0	0	0	<1.00E+03	1	0	25	1	5	1	1.76	1	106	0	9.4	1	51	0	35	1	40	6	1	0	1
0005914408	1	0	58	13508000391 18781064808	40641.523148148102	13	1	49	1	0	0	1	48.6	0	-2.78	1	3	81.3059	0	6 1	1	6	1	2	1	2	1	121000	1	1	2889	0	3.11	1	1.52	0	93	0	11.7	1	87	1	50	1	41	4	0	1	1
0014604758	1	1	70		2014年12月15日	36	0	36	0	0	0	#NULL!	53.7	0	-2.35	1	3	81.3471	0		0	4.5	0	1	0	0	0	<1.00E+03	1	0	8.26	#NULL!	#NULL!	1	3.2	1	122	0	19.5	1	180	1	118	0	37.7	6	1	1	0
0013705011	1	0	43		2014年9月2日	4	1	8	1	1	1	1	50.2	0	-2.65	1	3	81.3765	0		1	18	0	1	0	1	0	<1.00E+03	1	0	24.5	#NULL!	#NULL!	1	1.98	1	332	0	15.1	1	99	0	38	1	40.3	4	0	1	0
0007576152、0007800300	0	0	48	18608311164	2012-4-26	60	0	60	0	0	0	0	49.2	0	-2.74	1	3	81.4353	0	4	0	4	0	1	0	0	0	0	1	1	1210	1	5.98	1	1.52	1	213	0	16.2	0	13	0	22	1	41.6	2	0	1	0
0008564005	1	1	66	13981937778	41250	60	0	60	0	0	0	0	50.75	0	-2.62	1	3	81.5735	0	1.5	0	1.5	0	1	0	0	1	1	1	0	21.52	#NULL!	#NULL!	1	2.25	0	71	0	12.9	0	18	0	29	0	39.5	6	1	0	1
0010127590	0	0	48	18608372166	41530	51	0	51	0	0	0	#NULL!	50.75	0	-2.63	1	3	81.6912	0	5.2	1	5.2	0	1	0	1	#NULL!		1	0	3.4	1	7.71	1	2.53	1	100	0	8.4	1	67	1	69	0	38.1	4	0	0	0
0009964526	1	0	39	15390281870 18666221092	41499	16	1	24	1	0	1	1	50.3	0	-2.67	1	3	81.7118	0	5	1	5	0	1	0	0	#NULL!		1	0	19.53	1	5.15	1	2.1	1	140	0	12.1	1	51	1	54	0	39.8	5	1	1	0
0007701245	1	0	56	0837-2378301	41045	36	0	36	0	0	0	#NULL!	49.65	0	-2.73	1	3	81.7676	0	5*4	1	5	0	1	0	0	#NULL!		1	0	2.81	1	5.47	1	1.29	1	118	0	26.6	0	27	0	21	1	43.2	3	0	0	1
0000252698	1	0	42	15928354650	39983	22	1	30	1	0	1	1	49.7	0	-2.73	1	3	81.8176	0	3.2	0	3.2	0	1	0	0	1	1	1	1	1743	1	4.69	1	1.62	1	103	0	16.5	1	71	0	38	1	41.6	6	1	#NULL!	0
0005843863	1	0	46		40623	3	1	17	1	0	1	1	49.95	0	-2.71	1	3	81.8324	0		1	10	1	3	1	2	1	9050000	1	1	41603	1	5.48	1	1.77	1	186	0	15.2	1	66	1	168	1	41.1	5	1	1	0
0005633214	1	0	49	15308056462	40581	79	0	79	0	0	0	0	49.25	0	-2.77	1	3	81.8382	0	3.2	0	3.2	0	1	0	0	0	0	1	0	5.15	1	5.85	1	1.39	0	66	0	18	0	40	1	42	1	42.3	6	1	1	0
0010074606	1	0	49	13056611453	41523	9	1	12	1	1	1	1	49.45	0	-2.76	1	3	81.9206	0	4	0	4	0	1	0	0	1	71300	1	1	3510	1	5.8	1	1.91	0	88	0	8.9	0	27	0	20	0	39.9	6	1	0	0
0005451585	1	0	52	13038167676	40529	10	1	18	1	0	1	1	49.4	0	-2.77	1	3	81.9882	0		1	9.7	0	1	0	1	1	509000	1	0	4.04	1	5.02	1	1.48	0	69	0	16.3	0	48	0	39	1	42	6	1	0	1
0013335663	1	0	29	15244917080	41807	23	1	36	0	0	0	#NULL!	51.05	0	-2.65	1	3	82.2265	0	3 2.5 1	0	3	1	3	0	0	1	1050000	1	0	120	1	6.13	1	2.29	1	210	0	12.1	0	33	0	31	0	39.6	5	1	0	0
0014576945	1	0	49		2014年11月17日	3	1	5	1	1	1	1	51.6	0	-2.61	1	3	82.3059	0		1	16	0	1	0	1	1	24400	1	1	1210	#NULL!	#NULL!	1	2.02	1	179	0	24.6	1	59	1	119	1	41.5	6	1	1	1
0013643412	1	1	69		2014年8月28日	37	0	37	0	0	0	#NULL!	49.65	0	-2.78	1	3	82.3559	0		0	4	0	1	0	0	0	<1.00E+03	1	0	24.4	#NULL!	#NULL!	1	1.65	1	142	0	13.1	0	16	0	26	1	41.4	3	0	1	0
0002910039	0	0	32		18/07/2009	6	1	9	1	1	1	1	49.9	0	-2.77	1	3	82.4882	0	9	1	9	0	1	0	1	#NULL!		1	1	>1210	#NULL!	#NULL!	1	1.94	1	167	0	9.699	0	21	1	51	1	40.2	6	1	1	1
0010416840	1	0	44	13890932907	41590	5	1	23	1	0	1	1	49.7	0	-2.79	1	3	82.5235	0	16	1	16	0	1	0	1	1	5930	1	1	>1210	1	7.52	1	1.38	1	148	0	19.60	0	33	1	64	1	42.8	4	0	1	1
0007638505	1	1	61	13881909038	41036	25	1	55	1	0	0	1	50.8	0	-2.7	1	3	82.5647	0	2.9	0	2.9	0	1	0	0	0	<1.00E+03	1	0	4.26	1	8	1	2.12	1	154	0	12.2	1	62	0	32	1	40.2	6	1	1	1
0014794742	1	0	32		2015年3月23日	3	1	14	1	0	1	1	49.85	0	-2.79	1	3	82.6735	0	8.5 7 6	1	8.5	1	3	1	2	1	349000	1	1	85878	#NULL!	#NULL!	1	1.81	1	158	0	10.7	0	40	1	55	1	40.8	3	0	1	1
0015744127	0	0	42		42268	4	1	26	0	0	#NULL!	#NULL!	50.75	0	-2.72	1	3	82.75	0		1	5	0	1	0	0	0	<1.00E+03	1	1	1210	#NULL!	#NULL!	1	1.93	0	88	0	15.1	0	15	0	22	1	41.1	6	1	1	0
0008194366	1	1	62	0839-5228482	41142	3	1	5	1	1	1	1	51.5	0	-2.66	1	3	82.7941	0		1	11	0	1	0	1	0	<1.00E+03	1	1	165098	1	6.85	1	2.02	1	138	0	20	0	45	1	40	1	41.4	4	0	1	1
0013307768	1	1	73		2014年6月18日	12	1	14	1	0	1	1	51.3	0	-2.68	1	3	82.8294	0		0	3.5	0	1	0	0	#NULL!		1	0	3.37	#NULL!	#NULL!	1	1.96	1	125	0	19.2	0	24	0	26	1	41.5	2	0	0	0
0009249329	0	#NULL!	#NULL!	13990456669	13.4.29	11	1	41	0	0	0	#NULL!	50.15	0	-2.78	1	3	82.8559	0	5*4 4*3 #*2.5	1	5	1	3	1	2	0	<1.00E+03	1	1	大于1210	#NULL!	#NULL!	1	1.77	1	111	0	13	0	13	0	22	1	41.3	6	1	0	0
0013649191	1	0	56	13540216554	41887	36	0	36	0	0	0	#NULL!	51	0	-2.72	1	3	83	0	3.7	0	3.7	0	1	0	0	1	19400000	1	0	6.8	1	4.39	1	1.76	1	129	0	20.6	1	52	1	45	1	42.2	5	1	1	0
0014781062	0	0	33		42020	4	1	18	1	0	1	1	50.55	0	-2.76	1	3	83.0206	0		1	12	0	1	0	1	1	874000	1	1	1210	#NULL!	#NULL!	1	1.99	1	295	0	11	1	59	1	83	1	40.6	5	1	1	1
0009386823	1	1	60	13989958486	41428	23	1	25	1	0	1	1	51.5	0	-2.69	1	3	83.1471	0	5 1	1	5	1	2	1	2	#NULL!		1	0	18.66	#NULL!	#NULL!	1	2.28	1	175	0	12.1	0	22	0	15	1	40.1	5	1	#NULL!	0
0006696731/0007043817	0	0	34	13980089887	40807	50	1	74	0	0	0	0	51.4	0	-2.7	1	3	83.1647	0	2.6	0	2.6	0	1	0	0	0	0	1	0	128.9	1	5.33	1	1.44	0	27	1	39.79	0	26	0	26	1	44.2	6	1	1	1
0013110606	1	1	60	13730874075	41820	41	0	41	0	0	0	#NULL!	51.55	0	-2.71	1	3	83.4324	0	5	1	5	0	1	0	0	1	53100	1	0	6.31	1	7.06	1	2.27	1	128	0	11.7	0	39	1	42	1	40.2	6	1	0	1
0000593588	1	0	51	13990397777	41249	40	1	59	0	0	0	#NULL!	50.9	0	-2.77	1	3	83.4882	0	3	0	3	0	1	0	0	0	0	1	0	18.09	#NULL!	#NULL!	1	2.12	1	117	0	9.800	0	24	0	19	1	40.3	4	0	0	0
0000141964	1	1	65	15882022993	39391	60	1	95	0	0	0	0	51.85	0	-2.69	1	3	83.4971	0		0	3.7	0	1	0	0	0	0	1	0	4.45	1	6.43	1	1.43	0	69	1	47.7	0	32	0	28	1	44.7	5	1	#NULL!	0
0004941210	1	1	60	18981412943	40428	87	0	87	0	0	0	0	53.55	0	-2.55	1	3	83.55	0		1	7	0	1	0	1	#NULL!		1	0	31.74	#NULL!	#NULL!	1	3.05	0	95	0	11.8	0	29	0	34	0	38.3	6	1	0	0
0010634907	1	0	48	18508326957	41624	24	1	44	0	0	0	#NULL!	51.1	0	-2.76	1	3	83.5706	0		1	7.8	0	1	0	1	1	7190	1	1	404.7	1	4.34	1	1.72	1	214	0	19.7	0	46	1	40	1	42.5	2	0	0	0
0015028348	1	0	56		2015年2月27日	34	0	34	0	0	#NULL!	#NULL!	51.4	0	-2.74	1	3	83.6353	0		0	1.7	0	1	0	0	0	<1.00E+03	1	0	71.599999999999994	#NULL!	#NULL!	1	1.6	1	127	0	27.7	0	27	0	34	1	43.4	6	1	0	1
0008636777	0	1	65	13778466166	41751	43	0	43	0	0	0	#NULL!	51.05	0	-2.78	1	3	83.7559	0	5	1	5	0	1	0	0	0	<1.00E+03	1	1	8966	1	6.52	1	2.33	1	183	0	7.3	0	33	0	35	0	39.4	3	0	1	0
0014589922	1	0	42		2014年11月26日	16	1	36	0	0	0	#NULL!	54.85	0	-2.46	1	3	83.7912	0	肿瘤边缘有一卫星燥	1	6.1	0	1	0	1	1	41700	1	0	4.2300000000000004	#NULL!	#NULL!	1	3.57	1	167	0	11	0	27	0	34	0	37	6	1	1	0
0013260237	1	1	66		2014年5月29日	18	1	28	1	0	1	1	51.3	0	-2.78	1	3	84.0059	0		1	9	0	1	0	1	#NULL!		1	1	5082	#NULL!	#NULL!	1	2.2	1	153	0	9.5	1	53	1	44	1	40.3	3	0	1	1
0012974942	0	0	57	13308205918	41780	6	1	27	1	0	1	1	51.55	0	-2.76	1	3	84.0206	0	4 2	0	4	1	2	1	2	#NULL!		1	0	304.39999999999998	1	4.25	1	1.87	0	42	0	18	1	81	1	87	1	42.2	6	1	1	0
0005446674	1	1	71	15928808948	40528	55	1	62	1	0	0	0	51.45	0	-2.77	1	3	84.0382	0	9	1	9	0	1	0	1	#NULL!		1	1	37192	#NULL!	#NULL!	1	2.03	1	117	0	13.3	0	13	0	29	1	41.3	6	1	0	1
0013916891	1	0	40		2014年9月18日	13	1	37	0	0	0	#NULL!	52.05	0	-2.72	1	3	84.05	0		1	5	0	1	0	0	1	129000	1	0	89.8	#NULL!	#NULL!	1	2.15	0	88	0	15.6	1	56	0	39	1	41.3	6	1	0	0
0003077287	1	0	45	侯学英13678344849,13320973056配偶	41218	4	1	27	1	0	1	1	51.35	0	-2.78	1	3	84.0559	0	3	0	3	0	1	0	0	1	1	1	1	433.4	#NULL!	#NULL!	1	1.79	1	129	0	17.89	1	57	0	32	1	42.4	6	1	0	1
0009485751	1	0	38	13688320401	41429	24	1	34	1	0	1	1	52.05	0	-2.73	1	3	84.1676	0	9	1	9	0	1	0	1	1	3410	1	0	1.97	1	8.47	1	1.71	1	103	1	29.4	1	88	1	54	1	43.5	6	1	#NULL!	1
0013432275	1	0	46	18728928068	41834	23	1	29	1	0	1	1	53.7	0	-2.61	1	3	84.4059	0	6*5cm	1	6	0	1	0	1	#NULL!		1	0	2.42	#NULL!	#NULL!	1	2.72	1	241	0	16.2	1	67	0	31	1	40.1	3	0	0	0
0002788520	1	0	51	13194994981	39988	100	0	100	0	0	0	0	51.95	0	-2.76	1	3	84.4206	0	2.5	0	2.5	0	1	0	0	0	<1.00E+03	1	0	11.7	1	4.71	1	1.95	1	157	0	18	0	18	0	26	1	42.2	5	1	#NULL!	0
0001229699	1	0	49	13982567205;1398E+21	40862	31	1	72	0	0	0	0	52	0	-2.76	1	3	84.4706	0		1	10	0	1	0	1	0	<1.00E+03	1	1	>1210	1	6.13	1	1.82	1	340	0	21.9	1	56	1	47	1	42.9	4	0	1	0
0000907348	1	0	50	15928621603	41589	23	1	44	0	0	0	#NULL!	53.95	0	-2.6	1	3	84.5382	0	4 2	0	4	1	2	1	2	0	<1.00E+03	1	0	2.92	#NULL!	#NULL!	1	2.59	1	220	0	21.6	1	74	1	46	1	41	6	1	0	0
0015008022	1	0	45		2015年2月23日	4	1	7	1	1	1	1	55.45	0	-2.48	1	3	84.6265	0		1	15.5	0	1	0	1	1	15200	1	1	928.7	#NULL!	#NULL!	1	3.15	1	258	0	22.6	1	72	1	285	0	39.7	6	1	1	1
0013485000	1	0	41	15882009331	41848	12	1	11	1	1	1	1	52.9	0	-2.7	1	3	84.6647	0	6 4	1	6	1	2	1	2	1	13700	1	0	105	#NULL!	#NULL!	1	1.88	1	126	1	32	1	68	1	48	1	43.5	6	1	0	0
0005554855	0	1	64	13990405722	40564	3	1	7	1	1	1	1	52.2	0	-2.78	1	3	84.9059	0	3	0	3	0	1	0	0	1	23800	1	0	6.19	1	5.39	1	2.1	1	171	0	14.4	1	64	1	53	1	41.7	5	1	1	0
0014566942	1	0	49		2014年11月21日	27	1	36	0	0	0	#NULL!	53.15	0	-2.72	1	3	85.15	0		0	3.5	0	1	0	0	1	83300	1	0	6.34	#NULL!	#NULL!	1	2.31	1	139	0	17.3	0	37	0	34	1	41.6	3	0	0	0
0008508273	1	0	49	13398250458	41226	48	0	48	0	0	0	#NULL!	52.55	0	-2.78	1	3	85.2559	0	4.8	0	4.8	0	1	0	0	#NULL!		1	0	4.18	1	8.36	1	1.75	1	123	0	26.5	0	45	0	34	1	43.8	3	0	#NULL!	1
0009225329	1	1	64	18280401291	41389	6	1	13	1	0	1	1	53.05	0	-2.75	1	3	85.4029	0	11.2	1	11.2	0	1	0	1	0	<1.00E+03	1	0	101	1	10.43	1	2.37	1	291	0	14	0	31	0	37	1	41.2	2	0	0	0
0006782458	1	0	42		40825	4	1	12	1	1	1	1	52.95	0	-2.76	1	3	85.4206	0	4	0	4	1	2	1	2	0	<1.00E+03	1	0	34.6	#NULL!	#NULL!	1	1.97	1	125	0	23.5	0	44	0	35	1	43.1	5	1	1	1
0005554536	1	0	47	‘0874-6326868	40556	17	1	19	1	0	1	1	53.85	0	-2.71	1	3	85.7324	0	3 1.5	0	3	1	2	0	0	1	1430000	1	1	4115	1	5.9	1	2.59	1	109	0	14.3	1	105	1	90	1	40.9	4	0	0	0
0008130958	1	0	38	13987601650	2012-08-06	16	1	63	0	0	0	0	53.15	0	-2.78	1	3	85.8559	0	3	0	3	0	1	0	0	0	0	1	1	886.7	1	6.47	1	2.23	1	113	0	16	1	147	1	70	1	42	6	1	1	1
0013532920	1	0	48	18487400912	41866	9	1	21	1	0	1	1	56.95	0	-2.46	1	3	85.8912	0		1	6.1	0	1	0	1	1	6460	1	0	141.69999999999999	1	6.05	1	3.63	1	125	0	18.7	0	34	1	42	0	38.8	5	1	1	1
0005894848	1	0	36	02884292265	40641	27	1	76	0	0	0	0	53.55	0	-2.79	1	3	86.3735	0	5 1	1	5	1	2	1	2	1	103000	1	0	16.18	1	5.33	1	2.47	1	152	0	12	0	27	0	25	1	41.2	6	1	1	1
0000702994	1	0	51	13550095005	40688	43	1	75	0	0	0	0	56.3	0	-2.57	1	3	86.5353	0	5*4	1	5	0	1	0	0	1	2740000	1	0	297.8	#NULL!	#NULL!	1	3.2	0	93	0	19.89	1	93	1	61	1	40.3	6	1	#NULL!	0
0006191231	1	1	66		40702	2	1	6	1	1	1	1	55.45	0	-2.67	1	3	86.8618	0	10	1	10	0	1	0	1	0	<1.00E+03	1	1	637.1	#NULL!	#NULL!	1	3.13	1	282	0	12.1	0	12	0	23	0	39.8	6	1	1	0
0006270784/0007681279	1	0	46	15052258174	40749	11	1	33	1	0	1	1	54.4	0	-2.78	1	3	87.1059	0	4.0999999999999996	0	4.1	0	1	0	0	0	0	1	0	20.7	1	6.01	1	2.72	1	173	0	11	0	44	0	35	1	40.8	6	1	0	0
0009857610	1	0	39	13541436890	41488	21	1	27	1	0	1	1	56.3	0	-2.72	1	3	88.3	0	5 2.5	1	5	1	2	1	2	1	167000	1	0	4.3499999999999996	1	6.1	1	3.2	1	175	0	11.6	0	22	0	20	1	40.3	4	0	1	0
0015043025	1	1	63		2015年3月3日	33	0	33	0	0	#NULL!	#NULL!	57.2	0	-2.69	1	3	88.8471	0		1	12	0	1	0	1	1	426000	1	1	32198	#NULL!	#NULL!	1	3.18	1	334	0	17.5	1	139	1	121	1	41.3	4	0	0	0
0005686729	1	0	47	13558869405	40591	24	1	32	1	0	1	1	41.95	1	-2.92	0	2	76.3029	0	15	1	15	0	1	0	1	#NULL!		1	1	>1210	1	7.33	1	1.41	1	202	0	1.17	0	27	1	42	0	34.9	3	0	1	0
0014438462	1	1	72		2014年10月13日	36	0	36	0	0	0	#NULL!	43.8	1	-2.83	0	2	77.0941	0		1	7	0	1	0	1	0	<1.00E+03	1	0	2.58	#NULL!	#NULL!	0	0.82	1	111	0	6.8	0	22	0	25	0	39.7	3	0	1	0
0009651200	1	1	61	13880828174	2013-06-28	21	1	49	1	0	0	1	43.85	1	-2.83	0	2	77.1441	0	5.2	1	5.2	0	1	0	1	1	156000	1	0	1.53	1	4.16	1	1.15	1	113	0	4.2	1	57	1	48	0	38.1	6	1	0	0
0004851186	1	0	36	15348177166	40401	67	0	67	0	0	0	0	44.1	1	-2.81	0	2	77.1588	0	7.5	1	7.5	0	1	0	1	#NULL!		1	1	404.2	1	4.3	0	0.8	1	111	0	8.1	0	29	0	29	1	40.1	3	0	0	0
0000173608	0	1	72	13880090132	40049	36	1	98	1	0	0	0	44.85	1	-2.8	0	2	77.7912	0	6	1	6	0	1	0	1	#NULL!		1	0	13.11	1	4.77	1	1.33	1	142	0	4.7	0	11	0	15	0	38.2	3	0	1	1
0010127260/0006509812	1	0	56	13980316455	40765	74	0	74	0	0	0	0	45.35	1	-2.82	0	2	78.5265	0	3.5 0.8	0	3.5	1	2	1	2	1	1	1	1	582.5	0	2.29	0	0.43	0	53	0	19.39	0	44	1	46	1	43.2	6	1	1	0
0008232369/0004627464	1	0	42	13540823876	40330	37	1	72	0	0	0	0	45.95	1	-2.8	0	2	78.8912	0	2.5	0	2.5	0	1	0	0	1	1	1	0	4.29	1	5.3	1	1.35	0	84	0	6.3	0	37	0	25	0	39.2	4	0	1	1
0009687093	0	0	40	15082605550	41449	43	1	53	0	0	0	#NULL!	45.15	1	-2.87	0	2	78.9147	0	5.5	1	5.5	0	1	0	1	1	2900	1	0	1.59	1	4.55	0	0.93	1	206	0	7.4	1	60	0	24	1	40.5	4	0	1	1
0010517973	1	0	33	18781825397	41606	45	0	45	0	0	0	#NULL!	44.4	1	-2.97	0	2	79.3412	0	5	1	5	0	1	0	0	0	<1.00E+03	1	0	25.69	0	2.97	0	0.6	0	89	0	6.8	0	33	0	37	1	41.4	6	1	1	1
0004764451	1	1	62	18980601376	40382	27	0	27	0	0	#NULL!	#NULL!	46	1	-2.98	0	2	81.0588	0	7 2	1	7	1	2	1	2	#NULL!		1	0	1.21	1	8.18	0	0.72	1	103	0	8.699	0	22	0	24	1	42.4	6	1	1	1
0001963848	1	0	50	13980513320	41705	10	1	42	1	0	0	1	45.5	1	-3.05	0	2	81.3824	0	4	0	4	0	1	0	0	1	1490	1	0	4.62	1	5.04	0	0.84	0	66	0	5.04	1	58	1	42	1	41.3	4	0	0	0
0002648275	1	0	58	13981951567	2012年8月18日	61	0	61	0	0	0	0	46.1	0	-2.8	0	1	79.0412	0	4	0	4	0	1	0	0	1	1	1	0	2.08	0	2.68	0	0.76	0	51	0	16.2	1	182	1	171	1	42.3	6	1	#NULL!	1
0008239658	1	1	62	13183415333	41152	25	1	64	0	0	0	0	46.1	0	-2.81	0	1	79.1588	0	4	0	4	0	1	0	0	1	4790	1	0	12.74	#NULL!	#NULL!	0	1.06	1	177	0	10.1	1	52	1	40	1	40.8	5	1	#NULL!	1
0005387657	1	1	63	13881411186 13378325621	40515	3	1	6	1	1	1	1	46.25	0	-2.83	0	1	79.5441	0	9 1.5	#NULL!	#NULL!	1	2	1	2	#NULL!		1	1	719.2	1	5.71	0	1.09	1	346	0	9.4	0	18	0	30	1	40.8	6	1	1	0
0010223523	1	0	48	13348889039；13541929955	41552	4	1	21	1	0	1	1	46.15	0	-2.85	0	1	79.6794	0	9	1	8.5	0	1	0	1	1	833000	1	1	44373	1	4.54	1	1.15	1	278	0	7.6	1	80	1	45	1	40.4	6	1	1	1
0010710179	1	0	28	15928333883	41641	46	0	46	0	0	0	#NULL!	46.4	0	-2.83	0	1	79.6941	0	3.8	0	3.8	0	1	0	0	1	54300	1	1	2781	1	4.33	0	1.04	1	107	0	10.5	1	65	0	39	1	41.2	6	1	1	1
0013531568	1	1	65		2014年7月28日	21	1	40	0	0	0	#NULL!	46.65	0	-2.81	0	1	79.7088	0	5.1 1.5	1	5.1	1	2	1	2	0	<1.00E+03	1	0	3.29	#NULL!	#NULL!	0	0.95	0	73	0	13.9	0	24	0	30	1	41.9	2	0	0	1
0006642821	1	0	30	13183831672	40791	4	1	29	1	0	1	1	46.65	0	-2.83	0	1	79.9441	0	10	1	10	0	1	0	1	1	2170	1	0	65.760000000000005	0	3.84	0	1.03	1	186	0	11.5	0	45	1	47	1	41.5	6	1	#NULL!	0
0002474703	1	1	81	86654950	41149	7	1	13	1	0	1	1	46.15	0	-2.88	0	1	80.0324	0	4.0999999999999996	0	4.1	0	1	0	0	0	<1.00E+03	1	0	1.65	1	5.98	0	0.73	1	227	0	13.1	1	76	1	54	1	42.5	3	0	0	0
0001200707	1	0	58		39753	39	1	54	1	0	0	1	46.85	0	-2.83	0	1	80.1441	0		0	4	0	1	0	0	1	1	1	0	19.600000000000001	1	4.5	0	1.07	1	128	0	11.5	0	34	1	43	1	41.5	6	1	#NULL!	0
0014721363	1	1	71		2014年12月12日	35	1	36	0	0	0	#NULL!	47.3	0	-2.8	0	1	80.2412	0		0	1.7	0	1	0	0	1	219000	1	0	5.65	#NULL!	#NULL!	1	1.3	0	82	0	10.4	0	27	0	38	1	40.8	5	1	0	1
0004973829	1	1	68	13540389184	40434	51	1	84	0	0	0	0	46.9	0	-2.84	0	1	80.3118	0	4	0	4	0	1	0	0	#NULL!		1	0	2.4500000000000002	1	4.8	1	1.12	1	202	0	10.4	0	21	0	18	1	41.3	3	0	#NULL!	0
0002638659	1	0	48	13666186770	41879	7	1	16	1	0	1	1	46.85	0	-2.85	0	1	80.3794	0		1	6	0	1	0	1	1	85400	1	0	8.19	0	3.84	0	0.99	0	63	0	11.9	0	24	0	25	1	41.9	5	1	0	0
0011460821	1	0	42	13540372687	41730	32	1	43	0	0	0	#NULL!	46.8	0	-2.87	0	1	80.5647	0	10.199999999999999	1	10.2	0	1	0	1	0	<1.00E+03	1	1	578	1	4.54	0	0.72	0	89	0	16.3	1	50	1	52	1	43.2	6	1	0	1
0005106116	1	1	60	81706089	40460	5	1	53	1	0	0	1	47.65	0	-2.8	0	1	80.5912	0	7.2	1	7.2	0	1	0	1	1	289000	1	0	353.6	1	9.64	0	1.07	1	230	0	15.9	0	46	1	47	1	42.3	5	1	0	0
0008266712	0	0	40	18280426381	41165	18	1	35	0	0	#NULL!	#NULL!	47.6	0	-2.81	0	1	80.6588	0	7	1	7	0	1	0	1	#NULL!		1	0	3.75	1	6.61	1	1.36	1	173	0	10.1	0	43	1	52	1	40.8	3	0	0	0
0011279989	1	1	66	15982459677	41708	28	1	44	0	0	0	#NULL!	47.8	0	-2.8	0	1	80.7412	0	8	1	8	0	1	0	1	#NULL!		1	1	44584	1	5.84	0	0.96	1	210	0	19.5	0	23	1	54	1	43	6	1	1	1
0005074417	1	1	69	139811553058	40448	87	0	87	0	0	0	0	47.35	0	-2.84	0	1	80.7618	0	4 1.5 0.8	0	4	1	3	1	2	1	1000	1	0	2.46	#NULL!	#NULL!	0	0.83	0	81	0	18	0	16	0	20	1	43.2	6	1	0	1
0002098242	1	1	69	18224043226	41051	60	0	60	0	0	0	0	46.8	0	-2.89	0	1	80.8	0	4.0999999999999996	0	4.1	0	1	0	0	#NULL!		1	0	3.35	#NULL!	#NULL!	1	1.16	1	213	0	7.9	0	35	0	22	1	41	3	0	#NULL!	0
0008384367	1	1	60	13880065810	41198	6	1	62	0	0	0	0	46.3	0	-2.94	0	1	80.8882	0	7	1	7	0	1	0	1	#NULL!		1	0	274.3	#NULL!	#NULL!	0	0.86	0	65	0	9	1	89	1	71	1	42	4	0	1	0
0002682862	0	0	50	13666230340	41794	7	1	28	1	0	1	1	47.45	0	-2.86	0	1	81.0971	0	4	0	4	0	1	0	0	0	<1.00E+03	1	0	2.1800000000000002	0	2.79	1	1.15	1	109	0	10.9	0	14	0	27	1	41.7	5	1	0	0
0009549404	1	#NULL!	#NULL!	15918670862	41429	1	1	5	1	1	1	1	47.75	0	-2.86	0	1	81.3971	0	13cm*10cm	1	13	0	1	0	1	0	<1.00E+03	1	1	>1210	1	6.07	1	1.21	1	227	0	10.9	0	43	1	81	1	41.7	6	1	0	1
0013305788	1	1	66	13990200805	41802	41	0	41	0	0	0	#NULL!	47.9	0	-2.85	0	1	81.4294	0	8	1	8	0	1	0	1	1	5970	1	0	1.75	1	4.07	0	0.96	0	89	0	17.3	1	58	0	38	1	43.1	4	0	0	0
0007804639	1	0	12	13540690508	41072	6	1	8	1	1	1	1	48.45	0	-2.81	0	1	81.5088	0	10.6	1	10.6	0	1	0	1	0	<1.00E+03	1	1	10644	#NULL!	#NULL!	1	1.49	1	150	0	10.6	0	17	1	49	1	41	6	1	1	0
0016356768	1	0	40		42434	12	1	21	0	0	#NULL!	#NULL!	48.3	0	-2.83	0	1	81.5941	0	3 0.5	0	3	1	2	0	0	0	<1.00E+02	1	0	5.97	#NULL!	#NULL!	1	1.42	0	76	0	10.3	0	27	0	29	1	41.2	6	1	0	0
0010228898	1	1	69	18030620217 18030629528	41555	43	1	53	1	0	0	1	48.55	0	-2.81	0	1	81.6088	0		1	5	0	1	0	0	0	<1.00E+03	1	0	176.5	1	5.5	1	1.63	1	254	0	8.699	0	17	0	28	1	40.4	2	0	0	0
0000679889	1	1	62	13548065112	41099	16	1	62	0	0	0	0	48.55	0	-2.81	0	1	81.6088	0	7.9	1	7.9	0	1	0	1	1	2130	1	1	5832	1	5.32	1	1.35	0	93	0	13.3	0	39	1	50	1	41.8	4	0	0	0
0000086374	1	1	68	85415355	40021	109	0	109	0	0	0	0	48.55	0	-2.81	0	1	81.6088	0	13	1	13	0	1	0	1	0	<1.00E+03	1	1	895.7	1	5.15	1	1.17	1	233	0	17.5	0	21	1	76	1	42.7	3	0	1	1
0005326496	1	1	64	13568806027 13980009112	40500	80	0	80	0	0	0	0	48.45	0	-2.82	0	1	81.6265	0	7	1	7	0	1	0	1	0	<1.00E+03	1	0	3.37	1	5.96	1	1.49	1	157	0	10.1	0	34	1	51	1	41	2	0	#NULL!	1
0014707000	1	0	50		2014年12月5日	34	1	34	0	0	#NULL!	#NULL!	48.4	0	-2.83	0	1	81.6941	0		1	11	0	1	0	1	1	3730	1	0	1.99	#NULL!	#NULL!	1	1.66	1	201	0	7.6	0	39	1	67	1	40.1	6	1	#NULL!	1
0003877364	1	0	58	18080961302	41638	48	0	48	0	0	0	#NULL!	47	0	-2.95	0	1	81.7059	0	2	0	2	0	1	0	0	1	324000	1	0	18.600000000000001	#NULL!	#NULL!	0	0.52	0	43	0	17.89	0	26	0	25	1	44.4	6	1	0	1
0008157333	1	0	44	13980111752	41139	26	1	40	1	0	0	1	48.25	0	-2.85	0	1	81.7794	0	5*4	1	5	0	1	0	0	#NULL!	miss	1	0	47.68	#NULL!	#NULL!	1	1.43	1	133	0	9.4	1	133	1	64	1	41.1	6	1	0	0
0000520602	1	0	43		39630	110	0	110	0	0	0	0	47.5	0	-2.92	0	1	81.8529	0		0	3.5	0	1	0	0	1	1	1	0	3	1	5.06	1	1.3	1	183	0	7.3	1	68	0	38	1	41	5	1	#NULL!	0
0004322329	1	0	47	18759957568,18716581123	41365	56	0	56	0	0	0	#NULL!	46.35	0	-3.02	0	1	81.8794	0	7 2	1	7	1	2	1	2	0	<1.00E+03	1	0	8.94	#NULL!	#NULL!	0	0.75	1	169	0	8.1	0	23	0	20	1	42.6	6	1	1	1
0007352780	1	1	78	13678394555	40966	15	1	27	1	0	1	1	47.8	0	-2.9	0	1	81.9176	0	3	0	3	0	1	0	0	0	0	1	0	20.03	1	4.38	0	1.02	1	142	0	12.9	0	23	0	25	1	42.7	4	0	0	0
0007034341	1	0	39		40949	3	1	6	1	1	1	1	48.4	0	-2.85	0	1	81.9294	0		1	7	0	1	0	1	0	<1.00E+03	1	1	40166	1	4.37	0	0.88	0	78	0	22.6	0	47	1	44	1	44	6	1	1	1
0005985157	1	0	44	15196865006	40655	33	1	56	1	0	0	1	48.4	0	-2.85	0	1	81.9294	0	3.3	0	3.3	0	1	0	0	1	1	1	0	6.37	1	6.07	0	0.74	0	30	0	27.2	0	40	1	41	1	44.7	6	1	0	0
0014789470	1	0	51		2015年1月12日	34	0	34	0	0	#NULL!	#NULL!	47.35	0	-2.94	0	1	81.9382	0		0	0.8	0	1	0	0	0	<1.00E+03	1	1	465	#NULL!	#NULL!	0	0.79	0	56	0	13.7	0	11	0	19	1	43.4	6	1	#NULL!	0
0007985647	0	0	42	15800072188	41100	24	0	24	0	0	#NULL!	#NULL!	49	0	-2.8	0	1	81.9412	0	7*7	1	7	0	1	0	1	1	74000	1	1	25004	1	5.7	1	1.5	0	97	0	12.6	0	24	0	31	1	41.5	6	1	0	0
0012765233	1	0	42		2014年5月5日	11	1	11	1	1	1	1	46.9	0	-2.98	0	1	81.9588	0		1	10	0	1	1	3	0	<1.00E+03	1	0	11.96	#NULL!	#NULL!	1	1.16	1	126	0	6	0	30	1	175	1	41.1	5	1	0	1
0002116948	0	0	46	15282509387	41361	56	0	56	0	0	0	#NULL!	47.5	0	-2.93	0	1	81.9706	0	3.6	0	3.6	0	1	0	0	0	<1.00E+03	1	0	20.7	1	4.06	1	1.18	1	134	0	8.4	0	15	0	19	1	41.6	3	0	#NULL!	1
0009899407	1	0	56	13990552908	41494	51	0	51	0	0	0	#NULL!	47.9	0	-2.9	0	1	82.0176	0	10	1	10	0	1	0	1	0	<1.00E+03	1	0	3.82	0	3.68	0	0.96	0	98	0	14.6	1	111	1	130	1	43.1	3	0	0	1
0000387563	1	1	70	13550008444	41390	12	1	16	1	0	1	1	47.95	0	-2.9	0	1	82.0676	0	4 1.5	0	3	1	2	1	2	#NULL!		1	0	1.47	1	4.7	1	1.49	1	193	0	6.6	0	13	0	21	1	40.5	3	0	#NULL!	1
0008436247	1	0	58	13423784316	41208	67	1	61	0	0	0	0	47.1	0	-2.98	0	1	82.1588	0	14	1	14	0	1	0	1	0	<1.00E+03	1	0	3.12	0	3.76	0	1	1	111	0	8.199	1	50	1	49	1	42.1	4	0	0	0
0000171248	1	0	56	13551363531	40735	7	1	58	1	0	0	1	48.2	0	-2.89	0	1	82.2	0	2.4	0	2.4	0	1	0	0	1	1	1	0	84.9	1	4.02	0	1.06	0	80	0	14.1	0	46	1	43	1	42.9	6	1	0	0
0005313393	1	1	68	13908072266	40602	18	1	81	0	0	0	0	47.85	0	-2.92	0	1	82.2029	0	4	0	4	0	1	0	0	#NULL!		1	0	2.35	0	2.88	0	0.87	1	133	0	14.9	0	21	0	23	1	43.5	1	0	1	0
0007908711	1	1	76	18608225516	2012.7.4	45	0	65	0	0	0	0	49.3	0	-2.8	0	1	82.2412	0	4.8	0	4.8	0	1	0	0	#NULL!		1	0	2.91	1	4.05	1	1.34	0	80	0	17.60	1	71	1	56	1	42.6	3	0	0	0
0010323179	1	1	65	15882411586	41582	12	1	30	1	0	1	1	48.6	0	-2.86	0	1	82.2471	0	6	1	6	0	1	0	1	0	<1.00E+03	1	0	2.09	1	4.29	0	1.02	1	106	0	18.89	0	27	0	23	1	43.5	6	1	1	1
0001697505	1	0	44	15982420678	40204	27	1	35	1	0	1	1	49.4	0	-2.8	0	1	82.3412	0		0	3	0	1	0	0	1	13500	1	1	555.70000000000005	#NULL!	#NULL!	1	1.58	0	61	0	12.6	0	36	0	38	1	41.5	6	1	1	1
0008317455	1	0	45	13688450423	41620	6	1	9	1	1	1	1	48.45	0	-2.89	0	1	82.45	0	7.7	1	7.7	0	1	0	1	1	1760000	1	0	98.7	1	5.19	1	1.39	1	120	0	9.1	0	28	0	28	1	41.5	3	0	1	1
0007690058	1	0	52	15002811502	41037	23	1	32	1	0	1	1	48.6	0	-2.88	0	1	82.4824	0	10	1	10	0	1	0	1	#NULL!		1	0	47.24	1	6.36	0	0.98	1	162	0	18.3	0	47	1	93	1	43.7	4	0	0	0
0000113928	1	0	43	13320990806	40262	37	1	87	0	0	0	0	47.35	0	-2.99	0	1	82.5265	0	5	1	5	0	1	0	0	0	<1.00E+03	1	0	90.84	#NULL!	#NULL!	0	0.47	0	49	0	18.60	1	58	0	36	1	45	6	1	1	0
0004613557	1	0	46		39234	12	1	51	1	0	0	1	47	0	-3.02	0	1	82.5294	0	5	1	5	0	1	0	0	0	0	1	1	1653	0	3.55	0	1.04	0	80	0	6.4	1	252	1	180	1	41.8	6	1	1	0
0005657063	1	0	46	13056497849	40588	18	1	24	1	0	1	1	47.2	0	-3.01	0	1	82.6118	0	8	1	8	0	1	0	1	0	<1.00E+03	1	0	2.65	0	3.51	0	0.78	1	100	0	10.3	0	27	0	21	1	43.3	4	0	1	1
0000303538	1	0	55	13700924705	39296	72	1	117	0	0	0	0	49.35	0	-2.83	0	1	82.6441	0		0	1.8	1	2	0	0	0	0	1	0	16.16	1	5.5	1	1.31	0	45	0	16.60	0	25	0	20	1	42.8	6	1	#NULL!	0
0004226355	1	0	52	13540427828	40268	2	1	9	1	1	1	1	47.25	0	-3.01	0	1	82.6618	0	8*8 1*1.5 2*2	1	8	1	3	1	2	1	123000	1	1	>1210	#NULL!	#NULL!	0	0.69	1	100	0	12.1	1	134	1	81	1	43.8	6	1	1	1
0006378757	1	0	56	13880482456 08132206931	41022	64	0	64	0	0	0	0	49.65	0	-2.81	0	1	82.7088	0	5 1	0	2	0	1	1	2	1	1440	1	0	140.69999999999999	1	4.34	1	1.39	1	149	0	17.7	0	42	0	39	1	42.7	6	1	1	0
0011839961	1	0	45		2014年6月19日	42	0	42	0	0	0	#NULL!	48.6	0	-2.9	0	1	82.7176	0		0	1.5	0	1	0	0	0	<1.00E+03	1	0	14.1	#NULL!	#NULL!	1	1.44	0	82	0	8.800	0	41	0	25	1	41.4	6	1	0	0
0001073772	1	0	56	吴素琴15183552180夫妻	40893	71	0	71	0	0	0	0	49.4	0	-2.84	0	1	82.8118	0	3	0	3	0	1	0	0	1	1	1	0	232.4	1	9.36	0	1.08	1	136	0	23.3	0	18	0	29	1	44	5	1	1	1
0010711966	1	0	49	13219789577	41639	31	0	31	0	0	#NULL!	#NULL!	49.3	0	-2.85	0	1	82.8294	0	5.7	1	5.7	0	1	0	1	0	<1.00E+03	1	0	50	1	6.59	1	1.76	1	146	0	7.8	0	27	0	33	1	40.5	6	1	0	1
0013364483	1	0	30	18682641733	41823	21	1	30	1	0	1	1	47.95	0	-2.98	0	1	83.0088	0	3	0	3	0	1	0	0	0	<1.00E+03	1	0	4.54	0	3.76	0	0.89	0	86	0	12.3	0	36	0	25	1	43.5	5	1	1	1
0007886998	1	0	33		41085	3	1	13	1	0	1	1	47.6	0	-3.01	0	1	83.0118	0		1	7	1	2	1	2	1	17500	1	1	678.3	0	3.93	0	0.64	0	39	0	14.6	1	72	1	84	1	44.4	6	1	1	1
0003831184	0	0	41	13982238692	40207	20	1	22	1	0	1	1	48.1	0	-2.97	0	1	83.0412	0	9	1	9	0	1	0	1	1	5990	1	1	1210	1	6.25	1	1.4	1	157	0	6.2	0	48	1	48	1	41.1	3	0	1	1
0007907061	0	1	72	15882735480	41081	3	1	10	1	1	1	1	49.05	0	-2.89	0	1	83.05	0	4	0	4	0	1	0	0	1	2430	1	0	81.040000000000006	1	5.18	1	1.67	1	124	0	7.4	0	38	1	48	1	40.7	6	1	0	1
0004162853	1	0	58	13699079810	41443	53	0	53	0	0	0	#NULL!	50	0	-2.81	0	1	83.0588	0	6.3	1	6.3	0	1	0	1	0	<1.00E+03	1	0	10.89	1	5.91	1	1.7	1	135	0	12.3	1	93	1	47	1	41.5	4	0	1	0
0003119735、0004229187	0	1	62	13518215262	40036	31	1	100	0	0	0	0	49.2	0	-2.88	0	1	83.0824	0	8	1	8	0	1	0	1	1	44500	1	1	>1210	#NULL!	#NULL!	0	0.94	1	131	0	23.7	0	39	1	72	1	44.5	6	1	1	0
0004754102	0	0	59	肝脏血管	40378	45	1	85	0	0	0	0	49.95	0	-2.82	0	1	83.1265	0	5.5	1	6	0	1	0	1	1	103000	1	1	14300	0	3.68	0	0.95	0	57	1	35.79	0	18	0	22	1	45.2	6	1	1	0
0000301493	1	0	46	13980284548	40690	34	1	32	1	0	1	1	48.45	0	-2.95	0	1	83.1559	0	3	0	3	0	1	0	0	0	<1.00E+03	1	1	1210	0	3.4	0	0.89	0	62	0	15.9	0	44	0	31	1	44	6	1	1	1
0005872315	1	0	45	13542123538	40631	81	0	81	0	0	0	0	48.7	0	-2.93	0	1	83.1706	0		0	2	0	1	0	0	1	350000	1	1	756.4	#NULL!	#NULL!	0	1.06	0	88	0	14.2	0	26	1	43	1	43.4	6	1	1	1
0000877837	1	0	42		2015年2月5日	9	1	34	0	0	#NULL!	#NULL!	48.25	0	-2.97	0	1	83.1912	0		0	3.5	0	1	0	0	1	64000	1	0	35.299999999999997	#NULL!	#NULL!	0	0.83	1	106	0	15	0	27	1	42	1	44.1	6	1	1	1
0007662916	1	0	53	18990012825	41032	21	1	36	1	0	1	1	48.5	0	-2.95	0	1	83.2059	0	6	1	6	1	2	1	2	#NULL!		1	0	3.52	#NULL!	#NULL!	0	1.04	1	179	0	12.9	0	20	0	33	1	43.3	2	0	1	1
0013573512	1	0	52		2014年8月6日	38	0	38	0	0	0	#NULL!	49.7	0	-2.85	0	1	83.2294	0	3.5 1.5	0	3.5	1	2	1	2	0	<1.00E+03	1	1	937	#NULL!	#NULL!	1	1.22	1	102	0	19.60	0	36	1	41	1	43.6	6	1	1	1
0003733072	0	0	52	66167575	40150	3	1	8	1	1	1	1	49	0	-2.91	0	1	83.2353	0	13	1	13	0	1	0	1	#NULL!		1	1	1210	1	6.66	1	1.44	1	203	0	9.300	0	31	0	35	1	41.8	6	1	1	1
0010880641	1	1	62	13541821135	41661	23	1	45	1	0	0	1	49.25	0	-2.89	0	1	83.25	0	8	1	8	0	1	0	1	0	<1.00E+03	1	0	179	1	5.23	1	1.31	1	138	0	13	0	22	0	31	1	42.7	3	0	1	1
0004680760	0	0	39		2015年3月18日	30	0	30	0	0	#NULL!	#NULL!	49.8	0	-2.85	0	1	83.3294	0		0	4	0	1	0	0	0	<1.00E+03	1	1	2144	#NULL!	#NULL!	1	1.2	1	119	0	21.2	0	19	0	22	1	43.8	6	1	1	0
0002868796	1	0	36	18608036395	40596	80	0	80	0	0	0	0	49	0	-2.92	0	1	83.3529	0	3	0	3	0	1	0	0	0	0	1	0	29.52	1	4.48	1	1.6	0	48	0	7.2	0	33	0	25	1	41	5	1	0	1
0013641439	1	0	40		2014年9月4日	36	0	36	0	0	0	#NULL!	49.85	0	-2.85	0	1	83.3794	0		0	3.5	0	1	0	0	0	<1.00E+03	1	0	247	#NULL!	#NULL!	1	1.63	1	177	0	11.1	0	29	0	27	1	41.7	6	1	0	1
0005751083	1	0	44	13648009510	40605	5	1	16	1	0	1	1	49.15	0	-2.91	0	1	83.3853	0	3.4	0	3.4	0	1	0	0	1	1	1	0	3.66	1	6.87	1	1.47	1	105	0	9.300	0	40	0	23	1	41.8	6	1	#NULL!	0
0002653614	1	0	35	15008249232（添加）	39910	24	1	89	0	0	0	0	48.8	0	-2.94	0	1	83.3882	0	4	0	4	0	1	0	0	1	103000	1	0	7.67	1	4.27	1	1.18	1	119	0	11.9	0	46	0	29	1	42.9	6	1	1	0
0001240335	1	1	77	13618066232	40330	8	1	69	1	0	0	0	50.5	0	-2.8	0	1	83.4412	0	2.2000000000000002	0	2.2	0	1	0	0	0	0	1	0	4.59	1	4.26	1	1.34	0	75	0	25	0	38	0	34	1	43.8	6	1	#NULL!	0
0007740667	1	0	39	13980001488	41053	4	1	24	1	0	1	1	48.3	0	-2.99	0	1	83.4765	0	5.8	1	5.8	0	1	0	1	0	<1.00E+03	1	0	199	0	3.26	1	1.16	0	91	0	8.699	1	50	1	41	1	42.5	6	1	0	1
0013507336	0	0	49		41848	6	1	10	1	1	1	1	49.95	0	-2.85	0	1	83.4794	0	8	1	8	0	1	0	1	1	22000	1	1	536	1	6.15	1	1.59	1	171	0	12.5	0	32	1	55	1	42	4	0	0	0
0001696618	1	0	59		40843	5	1	12	1	1	1	1	49.6	0	-2.88	0	1	83.4824	0		1	5	0	1	0	0	0	<1.00E+03	1	0	25.79	0	3.72	1	1.1	0	99	0	20.9	1	125	1	56	1	44.1	4	0	1	1
0003018961	1	0	42	13458803755	40017	24	1	100	0	0	0	0	50.1	0	-2.84	0	1	83.5118	0	2	0	2	0	1	0	0	1	1	1	1	445	1	4.55	1	1.62	0	91	0	12.9	0	41	0	37	1	42	6	1	1	0
0000957071	1	0	48	13882985635	41771	16	1	43	0	0	0	#NULL!	49.65	0	-2.88	0	1	83.5324	0		1	7.8	0	1	0	1	0	<1.00E+03	1	0	4.08	1	5.51	1	1.71	1	144	0	8.5	0	34	0	29	1	41.1	6	1	1	0
0013916763	1	0	53		2014年11月17日	34	1	36	0	0	0	#NULL!	50.6	0	-2.8	0	1	83.5412	0		1	5	0	1	0	0	0	<1.00E+03	1	0	4.33	#NULL!	#NULL!	1	1.6	1	212	0	17.60	0	29	1	41	1	42.6	4	0	0	0
0010190652	1	1	72	18908103915 13705817843	41610	46	1	48	0	0	0	#NULL!	49.55	0	-2.89	0	1	83.55	0	5	1	5	0	1	0	0	0	<1.00E+03	1	0	3.02	1	4.22	1	1.23	0	91	0	16.39	0	12	0	25	1	43.4	4	0	0	1
0004638444	1	1	67	85151235	40428	95	0	95	0	0	0	0	50.35	0	-2.83	0	1	83.6441	0	5.5	1	5.5	0	1	0	1	1	1020	1	0	5.96	1	4.13	1	1.85	1	137	0	10.3	0	23	0	24	1	41.1	6	1	0	1
0007661908	1	1	73	陈小军7028471，13808073112子	41031	14	1	66	0	0	0	0	49.55	0	-2.9	0	1	83.6676	0	4	0	4	0	1	0	0	1	1	1	0	4.95	1	5.87	1	1.47	1	140	0	10.8	0	40	0	36	1	42.2	4	0	#NULL!	0
0015169032	1	1	63		2015年3月30日	33	0	33	0	0	#NULL!	#NULL!	49.1	0	-2.94	0	1	83.6882	0		1	6	0	1	0	1	0	<1.00E+03	1	1	13317	#NULL!	#NULL!	1	1.18	0	80	0	13	0	23	0	25	1	43.2	3	0	1	1
0006935373	0	0	40	13678055069	40630	64	1	80	0	0	0	0	50.2	0	-2.85	0	1	83.7294	0	3 2.5	0	3	1	2	0	0	0	0	1	0	4.32	1	4.19	1	1.66	1	141	0	11.8	0	9	0	23	1	41.9	6	1	#NULL!	0
0015071759	0	0	55		2015年3月12日	29	0	29	0	0	#NULL!	#NULL!	50.7	0	-2.81	0	1	83.7588	0		1	6	0	1	0	1	1	1280000	1	1	1210	#NULL!	#NULL!	1	2.02	1	204	0	9.300	0	35	0	36	1	40.6	3	0	1	1
0015040088	1	0	45		2015年3月6日	32	0	32	0	0	#NULL!	#NULL!	50.35	0	-2.84	0	1	83.7618	0		0	3	0	1	0	0	0	<1.00E+03	1	1	700.3	#NULL!	#NULL!	1	1.57	0	93	0	14.6	0	17	0	32	1	42.5	6	1	0	1
0008726909	1	0	57	13880880873	41292	40	1	50	1	0	0	1	49.2	0	-2.94	0	1	83.7882	0	7.7 5	1	7.7	1	2	1	2	1	1040000	1	0	9.3800000000000008	1	4.99	0	1.02	0	91	0	17	1	85	1	80	1	44.1	6	1	1	0
0014078502	1	0	58		2014年12月5日	34	0	34	0	0	#NULL!	#NULL!	49.95	0	-2.88	0	1	83.8324	0		0	2.6	0	1	0	0	0	<1.00E+03	1	0	8.33	#NULL!	#NULL!	1	1.27	0	62	0	17.89	0	30	0	25	1	43.6	4	0	1	1
0013002826	1	0	45		2014年5月9日	3	1	5	1	1	1	1	49.95	0	-2.88	0	1	83.8324	0		1	8	0	1	0	1	1	1710000	1	1	>1210	#NULL!	#NULL!	1	1.47	0	96	0	13.3	1	1118	1	87	1	42.6	5	1	1	0
0007405059	1	0	48	13980262062	40981	3	1	68	0	0	0	0	49.05	0	-2.96	0	1	83.8735	0	4	0	1	0	1	0	0	0	<1.00E+03	1	1	460.7	#NULL!	#NULL!	1	1.21	1	116	0	11.2	0	28	0	21	1	43	6	1	0	1
0005072373	0	0	55	13698305498	40448	86	0	86	0	0	0	0	48.35	0	-3.02	0	1	83.8794	0	8	1	8	0	1	0	1	1	1820	1	1	2913	1	6.22	1	1.69	1	152	0	3.6	0	22	0	26	0	39.9	6	1	1	1
0014486142	1	0	47		2014年10月20日	5	1	37	0	0	0	#NULL!	50.8	0	-2.82	0	1	83.9765	0		1	6	0	1	0	1	1	2500	1	1	>1210	#NULL!	#NULL!	1	1.52	1	152	0	19.8	0	27	0	39	1	43.2	6	1	1	1
0009770058	1	0	35	18798478613	41473	24	1	35	1	0	1	1	50.7	0	-2.83	0	1	83.9941	0	5.9	1	5.9	0	1	0	1	1	21800	1	0	5.48	1	4.97	1	1.66	1	142	0	14.9	0	35	0	17	1	42.4	6	1	0	0
0008082969、0008191173	0	0	21	13880535205	41116	65	0	65	0	0	0	0	50	0	-2.89	0	1	84	0	4	0	4	0	1	0	0	1	1	1	1	3671	1	4.04	1	1.7	1	177	0	9.199	0	37	0	31	1	41.5	4	0	0	1
0006616944	1	0	59	18828088005；86281409	41577	30	1	49	0	0	0	#NULL!	50.15	0	-2.88	0	1	84.0324	0	5	1	5	0	1	0	0	#NULL!		1	0	71.73	1	7.81	1	1.97	1	164	0	6.6	0	33	0	33	1	40.3	4	0	0	0
0010024275	1	1	63	13990535121	41521	50	0	50	0	0	0	#NULL!	48.45	0	-3.03	0	1	84.0971	0	3	0	3	0	1	0	0	0	<1.00E+03	1	0	63.4	0	3.87	0	0.87	0	78	0	12.4	0	40	0	37	1	44.1	6	1	0	0
0006032630	1	#NULL!	#NULL!	13919557825	40667	4	1	58	1	0	0	1	48.7	0	-3.01	0	1	84.1118	0	7	1	7	0	1	0	1	1	146000	1	1	1307	1	5.47	1	1.1	1	119	0	10.19	0	37	0	37	1	43.2	4	0	0	1
0008648820	1	0	39	13967336481（新家）	41264	39	0	39	0	0	0	#NULL!	47.3	0	-3.13	0	1	84.1235	0	3	0	3	0	1	0	0	#NULL!		1	0	219	0	2.28	0	0.82	0	52	0	6.7	1	52	0	31	1	43.2	6	1	0	0
0009002986	1	0	44	13688718296	41355	56	0	56	0	0	0	#NULL!	48.6	0	-3.02	0	1	84.1294	0	15.5	1	15.5	0	1	0	1	1	7270	1	1	>1210	0	3.7	0	0.74	0	92	0	15.9	1	57	1	168	1	44.9	6	1	1	0
0000940151	1	1	67	13882120400	41730	11	1	21	1	0	1	1	50.6	0	-2.85	0	1	84.1294	0	10	1	10	0	1	0	1	1	99600	1	1	1790	1	6.1	1	1.26	1	150	0	24.6	0	26	1	48	1	44.3	4	0	1	1
0009994719	0	0	42	13771685474	41512	2	1	6	1	1	1	1	50.25	0	-2.88	0	1	84.1324	0	5.3 0.8	1	5.3	1	2	1	2	#NULL!		1	0	393	1	7.48	1	1.75	1	268	0	9.6	0	9	0	14	1	41.5	4	0	1	1
0005539113	1	0	35	13881017088	40555	2	1	9	1	1	1	1	50.25	0	-2.88	0	1	84.1324	0	9	1	9	0	1	0	1	1	1010	1	1	>1210	1	4.66	0	1.09	0	92	0	25.2	0	34	1	79	1	44.8	6	1	1	0
0014566202	1	0	58		2014年11月14日	36	0	36	0	0	0	#NULL!	49.8	0	-2.92	0	1	84.1529	0		0	1.7	0	1	0	0	1	196000	1	0	264.89999999999998	#NULL!	#NULL!	1	1.56	1	197	0	9.699	0	38	1	41	1	42	5	1	#NULL!	0
0003606645	1	0	53	0839-6260898	40121	93	0	93	0	0	0	0	51	0	-2.83	0	1	84.2941	0	5.5	1	5.5	0	1	0	1	0	<1.00E+03	1	0	1.6	0	3.89	1	1.2	0	68	1	31.8	0	27	0	33	1	45	6	1	1	1
0000551097	1	0	52	13990398616	40476	19	1	42	1	0	0	1	49.85	0	-2.93	0	1	84.3206	0		1	5.4	1	2	1	2	1	2270000	1	0	8.93	0	3.74	1	1.37	0	83	0	12.4	1	77	0	26	1	43	5	1	0	0
0013664447	1	0	50	18283215328；15822157748	41878	39	0	39	0	0	0	#NULL!	49.55	0	-2.96	0	1	84.3735	0	5	1	5	0	1	0	0	1	194000	1	0	9.57	1	5.89	1	1.97	1	135	0	4.2	0	48	0	37	0	39.7	5	1	0	0
0000135271	1	1	72	86446238 13880501188	40269	3	1	2	1	1	1	1	49.3	0	-2.99	0	1	84.4765	0	11	1	11	1	3	1	2	0	<1.00E+03	1	0	1.73	1	7.15	1	1.1	1	209	0	12.7	1	53	1	48	1	43.8	3	0	#NULL!	1
‘0007359427	1	0	48		40989	69	0	69	0	0	0	0	49.35	0	-2.99	0	1	84.5265	0		1	5.6	0	1	0	1	1	433000	1	0	45.9	#NULL!	#NULL!	1	1.27	0	11.9	0	10.3	1	71	1	63	1	43	4	0	1	1
0015060000	0	0	49		2015年3月6日	3	1	5	1	1	1	1	51	0	-2.85	0	1	84.5294	0		0	4.2	0	1	0	0	#NULL!		1	1	1210	#NULL!	#NULL!	1	1.9	1	161	0	10.7	0	21	0	39	1	41.5	4	0	1	1
0005982720	1	0	49	‘13778745691	41050	66	0	66	0	0	0	0	48.45	0	-3.08	0	1	84.6853	0	9.23	1	9.23	0	1	0	1	1	195000	1	0	4.51	0	3.37	0	0.79	0	83	0	11.4	0	47	0	36	1	44.5	6	1	#NULL!	0
0006367005	1	1	65	13658178847	40735	77	0	77	0	0	0	0	51.3	0	-2.84	0	1	84.7118	0	5	1	5	0	1	0	0	#NULL!		1	0	15.4	#NULL!	#NULL!	1	1.66	1	118	0	17.3	1	59	1	51	1	43	5	1	1	1
0009627366	1	1	67	15982152698	41710	4	1	22	1	0	1	1	50.9	0	-2.89	0	1	84.9	0	5.7 4.4	1	5.7	1	2	1	2	0	<1.00E+03	1	1	102043	#NULL!	#NULL!	1	1.32	1	208	0	21.2	0	15	0	29	1	44.3	6	1	1	1
0000415854	0	0	35	13678100655	41240	60	0	60	0	0	0	0	50.55	0	-2.92	0	1	84.9029	0	7	1	7	0	1	0	1	#NULL!		1	1	1140	1	4.9	1	1.71	1	412	0	9.5	0	16	0	39	1	42	3	0	0	1
0006638679	1	0	40	13981401110	40791	75	0	75	0	0	0	0	50.7	0	-2.91	0	1	84.9353	0		0	4.5	0	1	0	0	0	<1.00E+03	1	0	6.6	#NULL!	#NULL!	1	1.96	1	155	0	7.1	0	29	0	22	1	40.9	3	0	1	0
0000045607	0	1	68	13330965626	40555	12	1	20	1	0	1	1	50.5	0	-2.93	0	1	84.9706	0	15	1	12	0	1	0	1	#NULL!		1	0	7.36	1	6.24	1	1.16	0	67	0	20.8	0	23	1	84	1	44.7	6	1	1	1
0013923099	1	0	53		2014年9月23日	34	0	34	0	0	#NULL!	#NULL!	51.5	0	-2.85	0	1	85.0294	0		1	6.5	0	1	0	1	1	15600	1	0	4.78	#NULL!	#NULL!	1	2.1	1	118	0	9.1	0	39	0	26	1	41	6	1	1	0
0006857839、0006874060	0	1	61	15928923825	40788	24	1	34	1	0	1	1	50.35	0	-2.95	0	1	85.0559	0	5	1	5	0	1	0	0	0	0	1	1	942.1	1	17.25	1	1.35	1	110	0	14.1	1	288	1	249	1	43.6	5	1	#NULL!	0
0007746957/0008389509	1	0	53	18980665831	41057	66	0	66	0	0	0	0	50.75	0	-2.92	0	1	85.1029	0	7.1	1	7.1	0	1	0	1	#NULL!		1	0	251	1	4.12	1	1.65	1	165	0	11.2	0	33	0	38	1	42.5	3	0	1	0
0003959434	1	0	54	13541276630	40198	37	1	60	1	0	0	1	51.7	0	-2.84	0	1	85.1118	0		1	5.9	0	1	0	1	#NULL!		1	1	1075	0	3.82	1	1.46	0	82	0	26.2	0	34	0	38	1	44.4	6	1	#NULL!	0
0007234592	1	0	49	13982062777	40943	44	0	44	0	0	0	#NULL!	49.35	0	-3.04	0	1	85.1147	0	7*5*4	1	7	0	1	0	1	0	<1.00E+03	1	1	1210	1	6.88	1	1.45	1	135	0	6.6	1	135	0	33	1	42.1	3	0	1	0
0012100333	0	0	38	13350659666	41747	9	1	28	1	0	1	1	49.95	0	-2.99	0	1	85.1265	0	3	0	3	0	1	0	0	#NULL!		1	1	22884	1	4.32	0	0.97	1	100	0	19	0	35	1	43	1	45.1	4	0	0	1
0011031062	1	0	57		2015年1月30日	9	1	13	1	0	1	1	49.95	0	-2.99	0	1	85.1265	0		0	4	0	1	0	0	1	374000	1	0	4.58	#NULL!	#NULL!	1	1.37	1	137	0	10.5	1	66	1	67	1	43.1	5	1	#NULL!	0
0003687899	1	0	43	13684174339	40136	97	0	97	0	0	0	0	51.05	0	-2.9	0	1	85.1676	0		1	7.3	0	1	0	1	#NULL!		1	#NULL!		#NULL!	#NULL!	1	1.97	1	271	0	8.300	0	35	1	51	1	41.2	5	1	0	1
0005779731	0	1	60	13980706710	40611	81	0	81	0	0	0	0	50.75	0	-2.93	0	1	85.2206	0	3 2	0	3	1	2	0	0	0	<1.00E+03	1	0	126.4	#NULL!	#NULL!	1	1.35	0	57	0	16.8	0	19	0	22	1	44	6	1	#NULL!	0
0003218415	1	0	46	13568284681	40065	3	1	4	1	1	1	1	51.6	0	-2.86	0	1	85.2471	0	7	1	7	0	1	0	1	1	269000	1	1	1210	#NULL!	#NULL!	1	1.92	0	63	0	11.8	0	38	0	33	1	42	6	1	1	1
0003713818	1	1	66	13550170560	40146	96	0	96	0	0	0	0	50.15	0	-2.99	0	1	85.3265	0	6.5	1	6.3	0	1	0	1	1	1030	1	0	1.82	0	3.94	1	1.21	1	127	0	14.2	0	28	0	27	1	44.1	6	1	#NULL!	0
0001930929	1	1	65	13980599638	39876	7	1	104	0	0	0	0	50.9	0	-2.93	0	1	85.3706	0	5.9 5	1	5.9	1	2	1	2	1	288000	1	0	288.60000000000002	1	4.32	1	1.3	1	137	0	19.10	1	73	1	76	1	44.4	4	0	1	1
0013536439	1	0	40	13518349599	41858	7	1	19	1	0	1	1	51.15	0	-2.91	0	1	85.3853	0	8.8 2.5 1	1	8.8	1	3	1	2	0	<1.00E+03	1	1	103479	1	5.02	1	1.31	1	138	0	22	0	20	0	36	1	44.6	3	0	1	0
0007092609	1	0	43	13688110063	41212	58	0	58	0	0	0	#NULL!	50.8	0	-2.94	0	1	85.3882	0	7.5	1	7.5	0	1	0	1	1	111000	1	0	5.29	0	3.35	1	1.4	0	91	0	15.2	0	45	1	41	1	43.8	2	0	#NULL!	1
0002620710	1	0	26		2015年1月15日	7	1	12	1	1	1	1	50.25	0	-2.99	0	1	85.4265	0		1	14	0	1	0	1	1	145000	1	0	45.7	#NULL!	#NULL!	1	1.45	1	257	0	10.1	0	35	1	41	1	43	6	1	1	0
0007491378/0004535719	1	0	40	13547718016	40330	21	1	24	1	0	1	1	49.6	0	-3.05	0	1	85.4824	0		0	4.2	0	1	0	0	1	1	1	1	2959	0	3.17	0	0.96	0	79	0	14.1	1	221	1	154	1	44.8	5	1	#NULL!	1
0005899645、0005977994	1	1	63	13689699277	40644	65	1	80	0	0	0	0	50.2	0	-3	0	1	85.4941	0	4	0	4	0	1	0	0	0	<1.00E+03	1	0	1.4	#NULL!	#NULL!	0	0.82	0	82	0	24.8	0	16	0	16	1	46.1	6	1	1	0
0005563995	1	0	52	18980813120；13890855020	40556	24	1	29	1	0	1	1	50.35	0	-2.99	0	1	85.5265	0	6	1	6.18	0	1	0	1	1	10300	1	0	291.2	1	7.48	1	1.39	1	129	0	11.6	0	49	0	33	1	43.4	3	0	0	0
0014575066	1	0	56		2014年11月21日	16	1	23	1	0	1	1	51.9	0	-2.86	0	1	85.5471	0		1	5.3	0	1	0	1	1	6020000	1	0	13.27	#NULL!	#NULL!	1	1.86	1	183	0	14	0	22	0	26	1	42.6	3	0	1	1
0008485348	1	0	48	13508205566	41225	29	1	50	1	0	0	1	51.2	0	-2.92	0	1	85.5529	0	6*5	1	6	0	1	0	1	0	<1.00E+03	1	1	8852	#NULL!	#NULL!	1	1.38	1	210	0	19.39	1	210	0	30	1	44.3	4	0	1	1
0001579786	1	0	26	13882219370	41238	24	0	24	1	0	1	1	51.45	0	-2.9	0	1	85.5676	0	3.5	0	3.5	1	3	1	2	#NULL!		1	0	10.94	1	4.56	1	1.63	0	45	0	15.4	1	58	0	36	1	43.3	6	1	1	1
0005198462	1	0	59	13330900391	40849	35	1	47	1	0	0	1	52.45	0	-2.82	0	1	85.6265	0	7	1	7	0	1	0	1	1	1270	1	0	46.67	1	6.14	1	2.43	0	66	0	8.4	0	28	0	38	1	40.3	6	1	0	0
0013646655	1	0	44	138825173626	41880	13	1	39	0	0	0	#NULL!	50.6	0	-2.98	0	1	85.6588	0	3.7	0	3.7	0	1	0	0	1	3370	1	0	15.2	1	4.74	1	1.2	1	103	0	17.10	0	36	0	25	1	44.6	4	0	0	0
0003714397	1	0	58	08323058511 13880783528	40168	11	1	65	1	0	0	0	52.55	0	-2.82	0	1	85.7265	0	7	1	7	0	1	0	1	1	8200	1	1	1762	1	5.29	1	2.05	1	186	0	14.8	0	38	0	24	1	42.3	6	1	1	0
0007411599	1	1	64	18628860707	40983	68	0	68	0	0	0	0	50.95	0	-2.96	0	1	85.7735	0	3.3	0	3.3	0	1	0	0	0	0	1	1	648	0	3.46	1	1.45	0	70	0	13.7	0	27	0	30	1	43.7	4	0	0	0
0000420187	1	0	52		2015年1月21日	10	1	11	1	1	1	1	51.7	0	-2.9	0	1	85.8176	0	7.8 3	1	7.8	1	2	1	2	0	<1.00E+03	1	0	94.4	#NULL!	#NULL!	1	1.78	0	89	0	13.2	0	21	0	29	1	42.8	5	1	0	1
0000342727	0	1	63	13072869495	41439	4	1	7	1	1	1	1	49.95	0	-3.05	0	1	85.8324	0	3.4	0	3.4	0	1	0	0	0	<1.00E+03	1	1	615.79999999999995	0	3.38	1	1.23	1	100	0	10.3	0	23	0	30	1	43.8	5	1	1	1
0013854157	1	0	38		2014年11月10日	6	1	8	1	1	1	1	52.45	0	-2.84	0	1	85.8618	0		1	8	0	1	0	1	0	<1.00E+03	1	0	8.6	#NULL!	#NULL!	1	1.99	1	207	0	14.7	1	53	0	26	1	42.5	6	1	1	0
0013296440	1	0	49	15168596126	41799	24	0	24	0	0	#NULL!	#NULL!	51.65	0	-2.91	0	1	85.8853	0	3.7	0	3.7	0	1	0	0	#NULL!		1	0	5.23	1	6.11	1	1.85	1	153	0	11.4	1	53	1	40	1	42.4	6	1	0	1
0000076664	1	0	46	13808005466	41178	5	1	62	0	0	0	0	50.6	0	-3	0	1	85.8941	0	5	1	5	0	1	0	0	1	40800	1	0	1.95	1	8.85	1	1.84	1	165	0	6.2	0	26	0	25	1	41.4	3	0	#NULL!	1
0000032483	0	1	68	18908196729	41225	60	0	60	0	0	0	0	50.75	0	-2.99	0	1	85.9265	0	3.3	0	3.3	0	1	0	0	0	0	1	0	4.41	1	6.89	1	1.79	1	285	0	7.1	0	30	0	28	1	41.8	2	0	0	0
0002727447	1	0	44	13438094793	40834	7	1	71	0	0	0	0	50.05	0	-3.05	0	1	85.9324	0	5	1	5	0	1	0	0	#NULL!		1	1	1210	0	3.88	0	0.87	0	82	0	18.5	1	55	1	45	1	45.7	5	1	1	0
0010298231	1	0	36	13558595312	41575	5	1	45	1	0	0	1	51	0	-2.97	0	1	85.9412	0	9.3000000000000007	1	9.3	0	1	0	1	0	<1.00E+03	1	1	401816	1	5.46	1	1.16	1	201	0	21.2	0	31	1	42	1	45.2	3	0	1	0
0008771885	0	0	25		41301	6	1	35	1	0	1	1	48.3	0	-3.2	0	1	85.9471	0	4 2 4	0	4	1	3	1	2	#NULL!		1	0	1.97	#NULL!	#NULL!	0	0.86	1	249	0	6.6	0	18	0	19	1	44	3	0	1	1
0007789395	1	1	76	13388260108	41057	67	0	67	0	0	0	0	51.15	0	-2.96	0	1	85.9735	0	5.0999999999999996	1	5	0	1	0	0	#NULL!		1	0	10.119999999999999	#NULL!	#NULL!	1	1.71	1	131	0	9.9	0	22	0	31	1	42.6	3	0	1	0
0006594776	1	0	26	18028254355	40780	39	1	43	1	0	0	1	49.55	0	-3.1	0	1	86.0206	0	5	1	5	0	1	0	0	#NULL!		1	1	1026	0	3.99	1	1.15	1	122	0	8.9	0	19	0	29	1	43.8	5	1	1	1
0013490565	1	0	47	13060184567	41837	18	1	40	0	0	0	#NULL!	51.95	0	-2.9	0	1	86.0676	0	8cm	1	8	0	1	0	1	1	8990	1	0	41.6	#NULL!	#NULL!	1	1.55	1	149	0	19.89	0	35	0	29	1	44.2	4	0	0	0
0001200448	1	0	36	13558856867	41365	4	1	8	1	1	1	1	52.15	0	-2.89	0	1	86.15	0	11.2	1	11.2	0	1	0	1	1	511000	1	0	87	1	4.7	1	1.77	1	201	0	15.9	1	67	1	80	1	43.3	6	1	1	0
0005124943	1	1	70	13183880067	40462	12	1	15	1	0	1	1	51.6	0	-2.94	0	1	86.1882	0	11.5	1	11.5	0	1	0	1	0	<1.00E+03	1	1	76830	1	4.69	1	1.44	1	165	0	18.60	0	33	1	41	1	44.4	6	1	0	1
0001634273	1	0	49	15884508993	41654	46	0	46	0	0	0	#NULL!	51.65	0	-2.94	0	1	86.2382	0	4	0	4	0	1	0	0	0	<1.00E+03	1	1	8205	1	4.37	1	1.35	0	99	0	21.1	0	27	0	26	1	44.9	4	0	1	1
0003357030	0	1	62	13908175120	40070	84	0	84	0	0	0	0	52.5	0	-2.87	0	1	86.2647	0	5.5	1	5.5	0	1	0	1	0	0	1	0	7.67	1	8.07	1	2.06	1	131	0	12.3	1	191	1	286	1	42.2	6	1	#NULL!	0
0013215720	1	0	49	13778661315	41794	28	1	41	0	0	0	#NULL!	51.8	0	-2.93	0	1	86.2706	0	1.5	0	1.5	0	1	0	0	0	<1.00E+03	1	1	1210	1	7.57	1	1.32	0	60	0	24.2	1	83	1	49	1	45.2	6	1	1	0
0004948548	1	0	43	18602837192	40424	16	1	18	1	0	1	1	52.3	0	-2.89	0	1	86.3	0	4.3	0	4.3	0	1	0	0	1	1	1	0	1.79	1	7.12	1	2	1	135	0	11.7	1	57	1	47	1	42.3	6	1	1	0
0003508681	1	0	58	08163612888	40105	93	0	93	0	0	0	0	52.25	0	-2.9	0	1	86.3676	0	7	1	7	0	1	0	1	#NULL!		1	1	>1210	1	5.17	1	1.69	1	122	0	17.39	0	44	1	40	1	43.8	5	1	1	0
0015003375	1	0	42		2015年2月23日	7	1	33	0	0	#NULL!	#NULL!	51.55	0	-2.96	0	1	86.3735	0		1	6	0	1	0	1	#NULL!		1	0	155.80000000000001	#NULL!	#NULL!	1	1.65	1	210	0	12.2	0	43	0	30	1	43.3	4	0	0	0
0005880019	1	0	54	13330707333	40825	12	1	30	1	0	1	1	51.7	0	-2.95	0	1	86.4059	0		1	5	0	1	0	0	1	787000	1	1	445.4	#NULL!	#NULL!	1	1.76	1	166	0	11.3	1	56	1	48	1	42.9	4	0	1	0
0006604498	1	1	60		2014年9月15日	24	1	36	0	0	0	#NULL!	50.8	0	-3.03	0	1	86.4471	0		0	3	1	2	0	0	0	<1.00E+03	1	0	25.3	#NULL!	#NULL!	1	1.22	0	89	0	14.4	0	42	1	44	1	44.7	6	1	#NULL!	0
0007015673	1	0	55	18926510641	40879	47	1	71	0	0	0	0	51.65	0	-2.96	0	1	86.4735	0	6	1	6	0	1	0	1	#NULL!		1	0	5.12	1	5.66	1	1.63	1	154	0	12.9	1	50	1	43	1	43.5	5	1	1	0
0013779347	1	1	75		2014年9月17日	10	1	13	1	0	1	1	51.2	0	-3	0	1	86.4941	0	7.1 1.5 1	1	7.1	1	3	1	2	0	<1.00E+03	1	0	3.55	#NULL!	#NULL!	1	1.38	1	142	0	14.7	0	20	0	24	1	44.3	4	0	1	0
0000441811	1	0	37		39326	115	0	115	0	0	0	0	49.7	0	-3.13	0	1	86.5235	0		0	3.8	0	1	0	0	0	0	1	0	2.1800000000000002	0	2.52	0	0.62	0	53	0	18.3	1	65	1	45	1	46.6	5	1	#NULL!	0
0007868597	1	0	43	13578002088	41192	7	1	61	0	0	0	0	52.9	0	-2.86	0	1	86.5471	0	6	1	6	0	1	0	1	1	57200	1	0	3.99	1	5.18	1	1.74	0	82	0	22.7	0	48	0	32	1	44.2	6	1	1	0
0008481134	0	0	57	13228280203	41218	60	0	60	0	0	0	0	50.2	0	-3.09	0	1	86.5529	0	6	1	6	0	1	0	1	1	4610	1	0	1.85	1	4.06	1	1.5	1	218	0	6.6	0	42	0	39	1	42.7	3	0	1	0
0007890125	1	0	45	13890191986	41080	2	1	17	1	0	1	1	53.65	0	-2.8	0	1	86.5912	0	多个，3cm	0	3	1	3	1	2	1	9040	1	1	>1210	#NULL!	#NULL!	1	2.49	1	150	0	11.6	1	108	1	95	1	41.2	6	1	#NULL!	0
0004175246	1	0	51		2014年9月5日	29	1	37	0	0	0	#NULL!	50.55	0	-3.07	0	1	86.6676	0		1	5	0	1	0	0	0	<1.00E+03	1	0	3.57	#NULL!	#NULL!	0	1.03	0	57	0	15.8	0	33	0	26	1	45.4	6	1	0	0
0010424123	1	1	69	13348835196	41597	48	0	48	0	0	0	#NULL!	50.7	0	-3.06	0	1	86.7	0	4.7	0	4.7	0	1	0	0	0	<1.00E+03	1	0	2.2200000000000002	1	5.09	1	1.36	1	163	0	10.5	1	79	1	50	1	43.9	2	0	1	0
0008255535	1	0	58	13698149075	2011.7.18	11	1	48	1	0	0	1	51.55	0	-2.99	0	1	86.7265	0	4	0	4	0	1	0	0	1	1	1	1	1687.98	0	3.75	1	1.29	0	81	0	18.7	0	18	0	26	1	45.1	5	1	1	1
0012757027	0	0	39		41772	42	0	42	0	0	0	#NULL!	51.1	0	-3.03	0	1	86.7471	0	4	0	4	0	1	0	0	0	<1.00E+03	1	0	288	1	4.12	0	1.04	0	75	0	20.6	0	36	0	36	1	45.9	6	1	1	0
0005842670	1	1	70	13518347081	40623	18	1	47	1	0	0	1	52.55	0	-2.91	0	1	86.7853	0	7 4	0	4	1	2	1	2	1	12700	1	1	561.1	1	6.19	1	1.89	1	202	0	14.1	0	39	1	44	1	43.1	5	1	1	1
0000751501	1	0	55	13778771961	41190	61	0	61	0	0	0	0	51.2	0	-3.03	0	1	86.8471	0	3	0	3	0	1	0	0	0	0	1	0	1.83	0	3.48	1	1.32	1	124	0	14.3	0	42	0	32	1	44.6	5	1	#NULL!	0
0005788284	1	0	42		2015年1月7日	30	1	34	0	0	#NULL!	#NULL!	53.65	0	-2.83	0	1	86.9441	0		1	10	0	1	0	1	0	<1.00E+03	1	0	12.79	#NULL!	#NULL!	1	2.33	1	195	0	13.4	1	54	1	51	1	42	4	0	1	1
0007382974	1	0	36	13982275911/13693459079	40975	24	1	51	1	0	0	1	51.1	0	-3.05	0	1	86.9824	0	3.4	0	3.4	0	1	0	0	1	1	1	1	1927	1	15.07	1	1.12	0	75	0	17.10	0	46	0	33	1	45.5	6	1	1	0
0008446635	0	0	39	13730898734	41218	2	1	16	1	0	1	1	49.95	0	-3.15	0	1	87.0088	0	3.7	0	3.7	0	1	0	0	1	271000	1	1	>1210	1	5.53	0	1.05	1	132	0	9.6	0	47	1	42	1	44.7	6	1	1	1
0013438087	1	0	41	15228069951	41837	40	0	40	0	0	0	#NULL!	51.45	0	-3.03	0	1	87.0971	0	3.1	0	3.1	0	1	0	0	1	309000	1	1	1210	1	4.59	1	1.61	1	141	0	9.9	1	137	1	64	1	43.4	3	0	1	0
0010023701	0	0	46	13881270356；13518321286	41512	8	1	51	0	0	0	#NULL!	52.75	0	-2.92	0	1	87.1029	0	7	1	7	0	1	0	1	1	2840	1	1	>1210	1	4.75	1	1.53	1	237	0	24	0	25	0	26	1	45.1	4	0	1	1
7006022	0	1	61	18708173177；15928830322	41876	48	0	48	0	0	0	#NULL!	51.9	0	-3	0	1	87.1941	0		0	1.3	0	1	0	0	1	24500	1	1	844.2	#NULL!	#NULL!	1	1.2	0	73	0	23.1	0	10	0	39	1	45.9	6	1	#NULL!	0
0000902247	1	0	45	13668250538	40371	10	1	14	1	0	1	1	50.55	0	-3.12	0	1	87.2559	0	3.4	0	3.4	0	1	0	0	1	1100	1	0	3.14	#NULL!	#NULL!	1	1.21	0	82	0	10.1	0	37	1	41	1	44.5	5	1	1	1
0007370983/'0007947560	1	0	48	13990333887	40970	45	1	68	0	0	0	0	51.9	0	-3.01	0	1	87.3118	0	10	1	10	0	1	0	1	0	<1.00E+03	1	0	5.88	1	5.85	1	1.44	0	79	0	15.8	0	47	0	34	1	44.7	5	1	0	1
0005596136	1	0	35	13518479260	40564	57	0	57	0	0	0	#NULL!	54.05	0	-2.83	0	1	87.3441	0	10.5	1	10.5	0	1	0	1	1	1380	1	1	1062	1	7.14	1	2.45	1	226	0	12.5	0	20	1	52	1	41.8	5	1	1	0
0007682502	1	1	63	13551435692	41038	6	1	23	1	0	1	1	51.65	0	-3.04	0	1	87.4147	0	8	1	8	0	1	0	1	0	<1.00E+03	1	0	4.08	1	5.45	1	1.75	1	198	0	8.300	0	31	1	56	1	42.9	3	0	1	0
0006089975	0	0	40	18784401680	40686	51	0	51	0	0	0	#NULL!	53.55	0	-2.88	0	1	87.4324	0	5	1	5	0	1	0	0	1	403000	1	0	10.74	1	4.72	1	1.53	0	78	1	34.70	0	27	0	32	1	45.9	6	1	1	0
0005112397	1	0	28	13795615229	40471	3	1	15	1	0	1	1	52.5	0	-2.97	0	1	87.4412	0	10	1	10	0	1	0	1	1	5940	1	1	>1210	1	6.74	1	1.52	1	309	0	19.5	1	58	1	78	1	44.9	6	1	1	1
0010346802	1	1	69	13990355920	41575	10	1	49	0	0	0	#NULL!	50.75	0	-3.12	0	1	87.4559	0		1	7	0	1	0	1	0	<1.00E+03	1	0	7.36	1	5.71	0	0.99	0	97	0	14.8	0	27	0	38	1	45.8	3	0	0	0
0006052910	1	1	60	13795759660	40686	33	0	33	0	0	#NULL!	#NULL!	53.05	0	-2.93	0	1	87.5206	0	6	1	6	0	1	0	1	#NULL!		1	0	13.51	0	3.72	1	1.53	1	124	0	25.5	0	29	0	25	1	45.4	3	0	1	1
0008164423	1	0	30		41141	7	1	21	1	0	1	1	52.85	0	-2.95	0	1	87.5559	0	7	1	7	0	1	0	1	1	148000	1	0	32.6	#NULL!	#NULL!	1	1.77	1	113	0	16	1	57	0	37	1	44	6	1	1	0
0013009964	1	0	51		2014年5月13日	46	1	42	0	0	0	#NULL!	52.45	0	-2.99	0	1	87.6265	0	6.3 3	1	6	1	2	1	2	0	<1.00E+03	1	1	429	#NULL!	#NULL!	1	1.65	0	58	0	14.7	1	69	1	59	1	44.2	6	1	1	1
0005800729	0	0	58	13982172142	40615	80	0	80	0	0	0	0	51.75	0	-3.05	0	1	87.6324	0	5 4	1	5	1	2	1	2	0	<1.00E+03	1	0	2.79	1	8.92	1	1.13	1	218	0	21	0	10	0	19	1	46.1	4	0	0	0
0008944005	1	0	44	13880540678	41375	6	1	26	1	0	1	1	52.85	0	-2.96	0	1	87.6735	0	9*9	1	9	0	1	0	1	0	<1.00E+03	1	0	243.3	1	6.24	1	2.01	1	157	0	10.7	1	52	1	57	1	42.8	3	0	1	1
0008270652	1	0	55	13568494280	41166	22	1	62	0	0	0	0	52.85	0	-2.96	0	1	87.6735	0	7.5*7.5 1	1	7.5	1	2	1	2	1	13000	1	0	2.76	#NULL!	#NULL!	1	1.71	1	200	0	16.7	1	98	0	34	1	44.3	5	1	#NULL!	0
0009236255	1	1	64	13684032489	41391	55	0	55	0	0	0	#NULL!	53.25	0	-2.93	0	1	87.7206	0	3.9	0	3.9	0	1	0	0	#NULL!		1	0	68.7	1	4.93	1	1.63	1	171	0	23.6	0	38	0	38	1	45.1	6	1	0	0
0013629241	1	0	58	13990362911	41876	39	0	39	0	0	0	#NULL!	52	0	-3.04	0	1	87.7647	0	2 1	0	2	1	2	1	2	0	<1.00E+03	1	0	34.200000000000003	#NULL!	#NULL!	1	1.28	0	60	0	18.60	0	47	0	36	1	45.6	5	1	1	1
0006520369	1	0	26	843212132	40767	4	1	6	1	1	1	1	50.8	0	-3.15	0	1	87.8588	0	7	1	7	0	1	0	1	#NULL!		1	1	1210	0	2.83	1	1.22	1	258	0	9.800	0	46	0	37	1	44.7	6	1	1	0
0000299581	0	0	39	13666225902	40920	70	0	70	0	0	0	0	50.45	0	-3.18	0	1	87.8618	0	3.4	0	3.4	0	1	0	0	1	1	1	0	114	1	4.38	0	0.85	1	165	0	13.7	0	26	0	24	1	46.2	6	1	1	0
0009725473	1	0	46	13981580559	41459	9	1	15	1	0	1	1	54.85	0	-2.81	0	1	87.9088	0		1	17	0	1	0	1	1	419000	1	1	>1210	1	9.24	1	2.39	1	137	0	18.3	0	44	0	37	1	42.9	4	0	#NULL!	0
0005102556	1	0	46	13158698555	40179	16	1	94	0	0	0	0	52.5	0	-3.01	0	1	87.9118	0	3	0	3	1	3	0	0	0	0	1	0	2.64	1	4.78	1	1.68	0	64	0	13.2	0	43	0	25	1	44.1	6	1	#NULL!	1
0000480923	1	0	45		39722	41	1	108	0	0	0	0	53.25	0	-2.95	0	1	87.9559	0		0	2.8	0	1	0	0	1	1	1	0	246.7	0	3.28	1	1.97	1	109	0	13.2	1	50	1	41	1	43.4	6	1	#NULL!	0
0004136098	1	0	44	0838-5234339	40325	68	0	68	0	0	0	0	50.45	0	-3.19	0	1	87.9794	0	3	0	3	0	1	0	0	0	0	1	0	5.07	0	3.1	0	0.83	0	89	0	13.7	1	75	0	36	1	46.3	6	1	1	1
0000406467	1	0	57		2014年8月8日	9	1	36	0	0	0	#NULL!	54.7	0	-2.83	0	1	87.9941	0		0	4.5	0	1	0	0	0	<1.00E+03	1	0	6.9	#NULL!	#NULL!	1	2.46	1	146	0	15	0	21	0	21	1	42.4	4	0	1	0
0007024699	0	0	47	18980176286	40889	38	1	44	1	0	0	1	52.6	0	-3.01	0	1	88.0118	0		1	8	0	1	0	1	1	1780	1	1	>1210	1	6	1	1.92	1	175	0	9.5	0	47	1	58	1	43	4	0	1	1
0013253817	1	0	55		2014年6月9日	45	1	41	0	0	0	#NULL!	54.25	0	-2.87	0	1	88.0147	0	右肝第V、VI、VII、VIII段交界处一大小约2.5cm肿块,突破肝包膜,紧邻一大小约1cm卫星灶	0	2.5	1	2	0	0	1	142000	1	0	8.36	#NULL!	#NULL!	1	2.61	1	175	0	9.199	1	53	1	42	1	41.2	6	1	0	0
0000303939	1	1	66	13990544044	40728	34	1	76	0	0	0	0	52.85	0	-2.99	0	1	88.0265	0	8 3	1	8	1	2	1	2	0	<1.00E+03	1	1	102505	1	6.4	1	1.45	0	94	0	22.1	0	27	1	50	1	45.6	4	0	1	1
0003829978	1	0	52		40171	24	0	24	0	0	#NULL!	#NULL!	54.75	0	-2.84	0	1	88.1618	0	4	0	4	0	1	0	0	1	73400	1	0	3.21	1	6.57	1	2.27	0	50	0	19.2	1	72	1	56	1	43.4	6	1	#NULL!	0
0013569236	1	0	45	15809488096	41880	27	1	39	0	0	0	#NULL!	51.95	0	-3.08	0	1	88.1853	0	6.4	1	6.4	0	1	0	1	1	1100	1	0	17	1	4.32	1	1.21	0	81	0	17.8	0	48	1	44	1	45.9	6	1	1	0
0007364105	1	0	27	18782970597	40972	41	0	41	0	0	0	#NULL!	53.4	0	-2.96	0	1	88.2235	0	10	1	10	0	1	0	1	0	<1.00E+03	1	1	>1210.	1	6.3	1	1.46	1	188	1	28.3	0	38	0	38	1	46.1	4	0	1	0
0011307320	1	0	45	15914263922	41710	3	1	6	1	1	1	1	53.05	0	-2.99	0	1	88.2265	0	5 1	1	5	1	2	1	2	1	24900	1	1	6849	1	5.96	1	2.23	1	184	0	7.4	0	49	1	40	1	41.9	5	1	1	1
0003583188	1	0	44	查不到	41227	60	0	60	0	0	0	0	53.45	0	-2.96	0	1	88.2735	0	4	0	4	0	1	0	0	1	1	1	0	17.850000000000001	#NULL!	#NULL!	1	1.77	1	167	0	18	0	43	0	28	1	44.6	5	1	1	0
0000440998	1	0	51	13518333831	39204	36	1	89	1	0	0	0	54.2	0	-2.9	0	1	88.3176	0		0	1.5	0	1	0	0	0	0	1	0	1.47	1	66	1	2	0	52	0	19.60	0	23	0	26	1	44.2	5	1	#NULL!	0
0014450006	1	0	47		2014年10月7日	10	1	12	1	1	1	1	51.85	0	-3.1	0	1	88.3206	0		1	6.8	0	1	0	1	0	<1.00E+03	1	0	220	#NULL!	#NULL!	1	1.45	1	257	0	11.1	0	20	0	19	1	44.6	4	0	1	1
0014548966	1	0	47		2014年11月3日	12	1	20	1	0	1	1	53.4	0	-2.97	0	1	88.3412	0		1	6.2	0	1	1	3	1	25000	1	0	2.68	#NULL!	#NULL!	1	1.92	1	132	0	13.9	0	37	0	37	1	43.8	6	1	1	0
0005344412	1	1	70	13551999424	40505	21	1	38	1	0	0	1	55.4	0	-2.8	0	1	88.3412	0	5	1	6	0	1	0	1	0	<1.00E+03	1	0	2.4700000000000002	1	9.63	1	2.52	1	156	0	18.89	0	25	0	23	1	42.8	6	1	#NULL!	1
0013492229	1	0	50		2014年8月5日	12	1	21	1	0	1	1	50.4	0	-3.23	0	1	88.4	0		1	5	0	1	0	0	1	13800	1	1	2641	#NULL!	#NULL!	0	0.58	0	69	0	17	1	66	1	43	1	47.5	6	1	1	1
0007976127	1	1	61	13036671898	41107	6	1	36	1	0	1	1	53.2	0	-3	0	1	88.4941	0	3.7	0	3.7	0	1	0	0	0	<1.00E+03	1	0	28.23	1	5.49	1	1.44	1	127	0	24.1	0	22	0	29	1	46	4	0	1	0
0008422249	1	1	61	‘0833-5662384	41229	7	1	12	1	1	1	1	51.95	0	-3.11	0	1	88.5382	0	10	1	10	0	1	0	1	0	<1.00E+03	1	0	20.399999999999999	1	6.9	1	1.41	1	175	0	11.6	0	23	0	21	1	44.9	3	0	1	0
0015179843	1	0	28		42111	20	1	32	0	0	#NULL!	#NULL!	53.25	0	-3	0	1	88.5441	0		0	4.5	0	1	0	0	1	35700	1	1	1210	#NULL!	#NULL!	1	2.35	1	120	0	6.3	0	38	0	30	1	41.5	4	0	0	0
0010473161	1	0	50	13908110259	41598	2	1	14	1	0	1	1	55.25	0	-2.83	0	1	88.5441	0	4	0	4	0	1	0	0	0	<1.00E+03	1	1	4134	1	6.28	1	2.19	0	63	0	25.8	0	11	0	27	1	44.3	6	1	1	0
0007917071	1	0	37	18008195206	41094	8	1	20	1	0	1	1	51.35	0	-3.17	0	1	88.6441	0	10 8	1	10	1	2	1	2	#NULL!		1	1	>1210	0	3.31	0	0.89	0	70	0	17.2	0	37	0	38	1	46.9	3	0	1	1
0010191033	0	0	44	13730668782	41541	5	1	9	1	1	1	1	52.3	0	-3.09	0	1	88.6529	0	7	1	7	0	1	0	1	0	<1.00E+03	1	0	4.67	1	8.95	1	1.52	1	164	0	11.9	0	22	0	26	1	44.7	3	0	0	1
0000902852	1	1	63	13778989138	40840	73	0	73	0	0	0	0	54.55	0	-2.9	0	1	88.6676	0	4	0	4	0	1	0	0	0	0	1	0	3.26	1	4.56	1	2.17	1	126	0	17.2	1	52	1	43	1	43.7	5	1	1	0
0007786136	1	0	39	13684120458	41521	31	1	50	0	0	0	#NULL!	51.9	0	-3.13	0	1	88.7235	0	4	0	4	0	1	0	0	0	<1.00E+03	1	0	5.49	1	4.02	1	1.32	0	73	0	12.4	0	35	0	28	1	45.3	6	1	0	1
0001602043/0006035734	1	0	45	15928464595	40665	35	1	73	1	0	0	0	51.75	0	-3.15	0	1	88.8088	0	2	0	2	0	1	0	0	1	1	1	1	1495.99	1	4.31	1	1.21	0	67	0	12.9	1	64	1	53	1	45.7	6	1	0	0
0002573338	0	0	54	13990622382	40446	84	0	84	0	0	0	0	51.8	0	-3.15	0	1	88.8588	0	2.5	0	2.5	0	1	0	0	1	1580	1	0	2.97	1	4.94	1	1.3	1	189	0	11.6	0	36	0	39	1	45.3	6	1	0	1
0010152725	1	0	50	15390131366	41535	50	0	50	0	0	0	#NULL!	54	0	-2.97	0	1	88.9412	0	4	0	4	0	1	0	0	0	<1.00E+03	1	0	4.68	1	6.63	1	2.06	1	108	0	13.3	0	41	0	26	1	43.7	6	1	1	0
0013249657	0	1	66	13778706920	41796	16	1	34	1	0	1	1	51.1	0	-3.22	0	1	88.9824	0	7	1	7	0	1	0	1	#NULL!		1	0	1.77	1	4.15	1	1.12	1	249	0	9.6	0	23	0	24	1	45.5	4	0	1	0
0003703851	1	0	37	18781055685	40476	42	1	85	0	0	0	0	51.35	0	-3.2	0	1	88.9971	0	3.3	0	3.3	0	1	0	0	0	<1.00E+03	1	0	2.34	1	9.82	0	1.01	1	109	0	12.9	0	27	0	22	1	46.3	3	0	1	0
0006210666/0001827192	0	0	58	18782217980	40710	77	0	77	0	0	0	0	55.95	0	-2.81	0	1	89.0088	0	5.5	1	5.5	0	1	0	1	0	<1.00E+03	1	1	5396	1	5.72	1	2.61	1	226	0	18.3	0	34	1	48	1	42.9	5	1	0	0
0009817087	1	0	57	13076053617	41857	12	1	36	1	0	1	1	51.5	0	-3.19	0	1	89.0294	0	1.9 1.3	0	1.9	1	2	0	0	0	<1.00E+03	1	0	124.6	0	3.06	1	1.36	0	46	0	8.5	0	20	0	24	1	44.7	6	1	1	0
0000063053	1	1	67		41480	52	0	52	0	0	0	#NULL!	53.5	0	-3.02	0	1	89.0294	0	8	1	8	0	1	0	1	0	<1.00E+03	1	0	11.42	1	4.78	1	1.7	1	107	0	16.5	0	23	0	20	1	45	4	0	1	0
0014792000	1	0	56		2015年1月20日	35	0	35	0	0	#NULL!	#NULL!	53.05	0	-3.06	0	1	89.05	0		0	2.5	1	2	0	0	0	31.7	1	0	119.7	#NULL!	#NULL!	1	1.59	1	139	0	14.7	1	56	1	50	1	45.1	6	1	0	0
0004905299	1	0	57	13558504311	40413	17	1	47	1	0	0	1	54.95	0	-2.9	0	1	89.0676	0	5	1	5	0	1	0	0	0	<1.00E+03	1	0	7.07	1	8.64	1	2.39	1	196	0	14	1	84	1	53	1	43	4	0	1	0
0001003690	1	0	36	13568406319	40673	79	0	79	0	0	0	0	53.8	0	-3	0	1	89.0941	0		0	3.8	0	1	0	0	1	14000	1	1	5740	#NULL!	#NULL!	1	1.62	1	121	0	22.1	1	60	1	46	1	45.7	2	0	1	1
0010147191	1	0	55	18280048224	41533	3	1	6	1	1	1	1	52.05	0	-3.15	0	1	89.1088	0	6	1	6	0	1	0	1	1	12700	1	1	1466	1	5.65	1	1.75	1	239	0	6.3	0	48	0	38	1	43.3	4	0	1	1
0012049668	0	0	52	15828482315	41787	43	0	43	0	0	0	#NULL!	54.95	0	-2.91	0	1	89.1853	0		1	13.1	0	1	0	1	0	<1.00E+03	1	1	526	1	6.31	1	2.15	1	310	0	18.89	1	201	1	167	1	44.2	6	1	1	0
0008427986	1	1	67	13378129786	41211	60	0	60	0	0	0	0	52.6	0	-3.11	0	1	89.1882	0		1	5	0	1	0	0	0	<1.00E+03	1	0	309.2	1	5.55	1	1.42	1	142	0	14	1	79	1	67	1	45.5	6	1	1	0
0014530567	0	0	56		2014年10月31日	6	1	38	0	0	0	#NULL!	52.05	0	-3.16	0	1	89.2265	0		1	5	0	1	0	0	1	17900	1	0	283.3	#NULL!	#NULL!	1	1.13	0	62	0	15.6	0	47	1	42	1	46.4	6	1	1	0
0007253522	0	0	58		2014年8月19日	40	0	40	0	0	0	#NULL!	52.35	0	-3.14	0	1	89.2912	0		1	6.5	0	1	0	1	0	<1.00E+03	1	0	3	#NULL!	#NULL!	1	1.13	0	88	0	18.10	0	15	0	27	1	46.7	6	1	1	0
0002398214	1	0	53	13981271369	39937	16	1	63	0	0	0	0	53.3	0	-3.06	0	1	89.3	0	2.5	0	2.5	0	1	0	0	1	2460	1	0	43.96	#NULL!	#NULL!	1	1.7	1	209	0	13.8	1	209	0	18	1	44.8	6	1	#NULL!	0
0003329665	1	0	33	13036686999	40077	18	1	59	1	0	0	1	53.8	0	-3.02	0	1	89.3294	0	5	1	5	0	1	0	0	1	1400	1	0	4.96	1	4.9	1	1.68	1	164	0	18.5	1	68	1	50	1	45.4	6	1	1	0
0007973719	1	0	55	18090968008	41095	65	0	65	0	0	0	0	56.4	0	-2.8	0	1	89.3412	0	5	1	5	0	1	0	0	1	55900	1	0	9.08	#NULL!	#NULL!	1	2.54	1	146	0	24.2	1	405	1	200	1	43.7	6	1	0	0
0013464546	1	0	44	18981569568	41837	37	1	40	0	0	0	#NULL!	53.95	0	-3.01	0	1	89.3618	0	6.4	1	6.4	0	1	0	1	0	<1.00E+03	1	1	69485	1	5.81	1	1.79	1	120	0	17.2	0	42	0	30	1	45	4	0	1	0
0009214054	1	0	47	13541314745	41397	3	1	30	1	0	1	1	51.95	0	-3.19	0	1	89.4794	0		1	7.7	0	1	1	3	1	144000	1	1	27456	1	5.66	1	1.13	0	75	0	13.3	1	92	1	70	1	46.3	5	1	0	1
0007462670	1	0	41		40989	8	1	16	1	0	1	1	55.5	0	-2.89	0	1	89.5	0		1	5	0	1	0	0	0	<1.00E+03	1	0	4.13	1	11.04	1	2.54	1	187	0	13.8	0	31	0	27	1	42.8	3	0	0	1
0008982633	1	0	43	13982865631	41751	43	0	43	0	0	0	#NULL!	52.6	0	-3.14	0	1	89.5412	0	3.5	0	3.5	0	1	0	0	#NULL!		1	1	436	1	4.62	1	1.3	1	136	0	15	0	31	0	26	1	46.1	4	0	0	0
0014689278	1	0	56		2014年12月8日	36	0	36	0	0	0	#NULL!	53.9	0	-3.03	0	1	89.5471	0		1	11	0	1	0	1	1	78200	1	1	1210	#NULL!	#NULL!	1	1.7	0	94	0	18.2	1	92	1	120	1	45.4	6	1	0	1
0014352085	1	0	49		2014年11月18日	36	0	36	0	0	0	#NULL!	52.55	0	-3.15	0	1	89.6088	0	长泾约4.7cm，边缘可见一卫星病灶	0	4.7	0	1	0	0	0	<1.00E+03	1	0	6.24	#NULL!	#NULL!	1	1.69	1	120	0	8	1	55	0	36	1	44.1	4	0	0	0
0009695415	1	0	27	13350929296	41470	40	0	40	0	0	0	#NULL!	55.05	0	-2.94	0	1	89.6382	0	4	0	4	0	1	0	0	1	454000	1	0	2.4	1	5.81	1	2.35	1	235	0	13.3	1	58	1	43	1	43.3	5	1	1	0
0008534521	0	0	25	15828631410	41230	33	1	44	0	0	0	#NULL!	51.65	0	-3.23	0	1	89.65	0	4	0	4	0	1	0	0	1	1	1	0	31.7	#NULL!	#NULL!	0	1.05	1	129	0	12.2	0	37	1	40	1	46.4	6	1	1	0
0006857236、0006994683	1	1	66	13908130596	40842	38	1	50	1	0	0	1	54.85	0	-2.96	0	1	89.6735	0	4.5 2	0	4.5	1	2	1	2	#NULL!		1	0	3.14	#NULL!	#NULL!	1	2.23	1	173	0	13.9	0	36	0	24	1	43.7	3	0	1	0
0009523282	1	0	53	13990538407	41425	8	1	19	1	0	1	1	54.75	0	-2.97	0	1	89.6912	0	9 0.8	1	9	1	2	1	2	1	21800	1	1	20544	1	6	1	1.83	1	122	0	23.7	0	43	1	42	1	45.6	6	1	1	0
0010908440	0	0	38	13545846925	41665	46	0	46	0	0	0	#NULL!	51.85	0	-3.22	0	1	89.7324	0	2	0	2	0	1	0	0	1	8730	1	1	498	1	5.47	1	1.37	1	250	0	8.199	0	25	0	24	1	45	4	0	1	0
0009098834	1	0	38	13990179919	41376	55	0	55	0	0	0	#NULL!	51.9	0	-3.22	0	1	89.7824	0	5.2	1	5.2	0	1	0	1	0	<1.00E+03	1	0	114	0	3.7	0	0.76	0	57	0	20.6	0	15	0	21	1	48.1	6	1	1	1
0009158219	0	0	38	13076065666	41375	5	1	39	1	0	0	1	53.1	0	-3.12	0	1	89.8059	0	7	1	7	0	1	0	1	1	22700	1	1	4117	1	5.04	1	1.44	1	177	0	15.1	0	49	1	56	1	45.9	3	0	0	0
0000322434	1	0	30	13088099326	40693	75	0	75	0	0	0	0	51.55	0	-3.26	0	1	89.9029	0	2.4	0	2.4	0	1	0	0	0	<1.00E+03	1	0	22.7	1	4.01	0	0.93	0	74	0	12.6	1	356	1	174	1	46.9	5	1	0	0
0013460417	0	0	45		2014年7月28日	41	0	41	0	0	0	#NULL!	52.2	0	-3.21	0	1	89.9647	0		0	4	0	1	1	3	0	<1.00E+03	1	0	361	#NULL!	#NULL!	1	1.14	1	126	0	13.4	0	16	0	20	1	46.5	6	1	0	1
0005045453	1	0	44	13458413299	40448	2	1	4	1	1	1	1	52.1	0	-3.22	0	1	89.9824	0	5	1	5	0	1	0	0	#NULL!		1	1	1210	0	3.9	0	0.94	0	60	0	17.10	0	35	0	35	1	47.4	6	1	#NULL!	0
0005147913	0	1	62	13795721249	40680	7	1	78	0	0	0	0	55.65	0	-2.92	0	1	90.0029	0	2	0	2	0	1	0	0	1	24000	1	0	7.26	1	5.38	1	2.31	1	144	0	18.3	0	32	1	40	1	44.1	6	1	#NULL!	0
0009642750	1	0	49	13980928982	41442	52	0	52	1	0	0	1	52.6	0	-3.18	0	1	90.0118	0	4 4 1.7	0	4	1	3	1	2	#NULL!		1	0	121.5	#NULL!	#NULL!	1	1.46	0	66	0	10.19	1	55	1	51	1	45.3	6	1	1	0
0008063503	1	0	36		41120	3	1	10	1	1	1	1	53.55	0	-3.1	0	1	90.0206	0		#NULL!	#NULL!	0	1	0	1	1	238000	1	1	146790	1	5.36	1	1.51	1	193	0	16.60	1	152	1	96	1	46	4	0	1	0
0006752175	0	0	59	15982827219	41193	50	1	61	0	0	0	0	52.2	0	-3.22	0	1	90.0824	0	3	0	3	0	1	0	0	0	0	1	0	30.21	0	3.76	1	1.26	0	57	0	10.8	0	25	0	23	1	45.9	6	1	#NULL!	0
0014561049	1	0	57		2014年11月14日	37	0	37	0	0	0	#NULL!	55.85	0	-2.91	0	1	90.0853	0		1	10.5	0	1	0	1	0	<1.00E+03	1	0	101.1	#NULL!	#NULL!	1	2.67	1	113	0	11.8	1	68	1	61	1	42.5	5	1	1	1
0001151720	1	0	37	13679097227	41498	7	1	18	1	0	1	1	53.75	0	-3.1	0	1	90.2206	0	1.5 2	0	2	1	2	0	0	1	27900	1	1	>1210	#NULL!	#NULL!	1	1.91	1	108	0	9.9	1	62	0	34	1	44.2	6	1	1	1
0006212836	1	0	55	15281840504	40710	39	0	39	1	0	0	1	54.95	0	-3	0	1	90.2441	0	6.5	1	6.5	0	1	0	1	0	<1.00E+03	1	0	63.6	1	5.6	1	1.87	0	79	0	21	0	22	0	32	1	45.6	6	1	1	0
0008387488	0	1	65	13981608843 13056568006	41199	61	0	61	0	0	0	0	55.25	0	-2.99	0	1	90.4265	0		1	8.3	0	1	0	1	1	2780	1	1	11822	1	6.94	1	2.51	1	226	0	9.4	0	30	0	33	1	42.7	6	1	0	0
0009592114	1	0	43	13882990041	41438	53	0	53	0	0	0	#NULL!	53.15	0	-3.17	0	1	90.4441	0	3.9	0	3.9	0	1	0	0	0	<1.00E+03	1	1	19865	1	9.63	1	1.37	1	190	0	14.6	0	40	0	26	1	46.3	3	0	0	1
0014756803	1	0	50		2014年12月15日	36	0	36	0	0	0	#NULL!	53.75	0	-3.12	0	1	90.4559	0		0	3	0	1	0	0	0	<1.00E+03	1	0	2.23	#NULL!	#NULL!	1	2.15	1	195	0	6.4	0	12	0	17	1	43	5	1	1	0
0014825094	1	0	48		2015年1月28日	35	0	35	0	0	#NULL!	#NULL!	55.9	0	-2.94	0	1	90.4882	0		0	2.8	0	1	0	0	1	14400	1	0	1.4	#NULL!	#NULL!	1	2.6	1	175	0	11.6	0	37	0	38	1	42.9	5	1	1	0
0002715122	1	0	39	13689020797	40238	18	1	92	0	0	0	0	54.05	0	-3.1	0	1	90.5206	0		0	3	0	1	0	0	0	0	1	0	273.2	1	5.67	1	2.01	0	95	0	9.199	0	37	0	35	1	44	3	0	#NULL!	0
0008512327	1	0	36	18682656004	41225	11	1	42	0	0	0	#NULL!	54.05	0	-3.1	0	1	90.5206	0	4 2	0	4	1	2	1	2	1	14200	1	1	626.29999999999995	1	5.38	1	1.93	1	126	0	10.5	0	34	1	43	1	44.4	3	0	1	0
0004441932	1	0	35	13880361933	40311	83	0	83	0	0	0	0	54.65	0	-3.05	0	1	90.5324	0	3.8	0	3.8	0	1	0	0	0	0	1	1	6537	1	4.44	1	1.81	1	146	0	17.89	0	21	0	24	1	45.6	6	1	1	0
0008252928	1	0	59		2014年5月30日	42	0	42	0	0	0	#NULL!	54.25	0	-3.09	0	1	90.6029	0		0	2.3	0	1	0	0	0	0	1	0	3.39	#NULL!	#NULL!	1	1.95	0	64	0	11.3	1	146	1	94	1	44.5	6	1	0	0
0000153912	1	0	49	13008157426	41408	53	0	54	0	0	0	#NULL!	53.9	0	-3.12	0	1	90.6059	0	2.5	0	2.5	0	1	0	0	1	11500	1	0	3.21	1	4.27	1	1.66	0	58	0	13.8	0	22	0	21	1	45.6	6	1	1	1
0010188828	1	0	49	18682580165	41542	50	0	50	0	0	0	#NULL!	52.65	0	-3.23	0	1	90.65	0	3.4	0	3.4	0	1	0	0	1	1310	1	0	4.7	#NULL!	#NULL!	1	1.27	0	93	0	11.8	0	31	0	31	1	46.3	3	0	#NULL!	1
0007747324	1	0	47	15882355485	41054	5	1	8	1	1	1	1	53.05	0	-3.2	0	1	90.6971	0	6*5	1	6	0	1	0	1	1	100000	1	1	2947	#NULL!	#NULL!	1	1.63	1	200	0	8.699	1	131	1	71	1	44.9	4	0	#NULL!	0
0006532678/0005860618	1	0	41	13881996488	40687	24	1	39	1	0	0	1	54.7	0	-3.06	0	1	90.7	0	2.2999999999999998	0	2.3	0	1	0	0	1	1	1	0	381.7	1	4.88	1	1.98	1	190	0	13.8	0	35	0	37	1	44.8	6	1	1	0
0009897137	1	0	44	18980528516；13388193321	41824	40	0	40	0	0	0	#NULL!	53.7	0	-3.15	0	1	90.7588	0	1.3	0	1.3	0	1	0	0	1	7550	1	0	163	1	4.06	1	1.44	1	136	0	16.2	1	94	1	48	1	46.5	5	1	1	1
0013701827	0	1	64		2014年11月6日	36	0	36	0	0	0	#NULL!	52	0	-3.31	0	1	90.9412	0		0	4	0	1	0	0	0	<1.00E+03	1	0	81.599999999999994	#NULL!	#NULL!	0	0.76	0	68	0	15.7	0	30	0	37	1	48.2	6	1	1	0
0001993850	0	0	38	18180867896	41638	47	0	47	0	0	0	#NULL!	53.2	0	-3.21	0	1	90.9647	0	3	0	3	0	1	0	0	0	<1.00E+03	1	0	31	1	6.56	1	1.48	1	264	0	10.9	0	29	0	21	1	45.8	5	1	1	1
0013469778	1	0	46		2014年7月29日	15	1	39	0	0	0	#NULL!	55.1	0	-3.05	0	1	90.9824	0		1	8	1	3	1	2	1	427000	1	1	2178	#NULL!	#NULL!	1	2.24	1	218	0	10.7	0	43	0	37	1	43.9	5	1	1	0
0003124068	1	0	43		2014年11月26日	36	0	36	0	0	0	#NULL!	53.6	0	-3.18	0	1	91.0118	0		0	2.6	0	1	0	0	0	<1.00E+03	1	0	153.9	#NULL!	#NULL!	1	1.38	1	104	0	15.5	0	35	0	31	1	46.7	6	1	0	0
0002956958	1	0	43	13981663098	41768	21	1	42	0	0	0	#NULL!	54.1	0	-3.14	0	1	91.0412	0	4	0	4	0	1	0	0	0	<1.00E+03	1	1	1210	1	5.58	1	1.6	1	122	0	15.1	1	53	0	36	1	46.1	6	1	1	0
0006792938	1	0	31	18283514626	40829	5	1	11	1	1	1	1	53	0	-3.24	0	1	91.1176	0	13 3	1	13	1	2	1	2	0	<1.00E+03	1	1	936.4	1	6.4	1	1.34	1	242	0	11.2	1	118	1	62	1	46.3	6	1	#NULL!	1
0009564821	0	1	73	15114062107	41428	53	0	53	0	0	0	#NULL!	53.25	0	-3.22	0	1	91.1324	0	8	1	8	0	1	0	1	0	<1.00E+03	1	0	2.84	0	3.97	1	1.49	1	164	0	10.3	0	24	0	31	1	45.8	3	0	1	0
0011062614	1	0	50	13540316110	41801	36	1	40	1	0	0	1	52.9	0	-3.25	0	1	91.1353	0	9.9	1	9.9	0	1	0	1	#NULL!		1	0	2.3199999999999998	1	5.42	0	1.06	1	203	0	15.8	0	11	1	79	1	47.6	2	0	1	1
0013458592	1	0	49	15008460649	41834	11	1	13	1	0	1	1	56.45	0	-2.95	0	1	91.1559	0	6*5cm	1	6	0	1	0	1	1	168000	1	0	326	1	7.42	1	2.41	1	125	0	17.8	1	68	1	54	1	44.4	6	1	1	1
0013295569	0	0	38	13778171651	41801	6	1	12	0	0	0	0	54	0	-3.16	0	1	91.1765	0	4.5	0	4.5	0	1	0	0	#NULL!		1	1	13541	1	5.76	1	1.44	1	209	0	17.39	0	13	0	16	1	46.8	4	0	1	0
0003403269	1	0	40	13688258187	40606	19	1	45	1	0	0	1	54	0	-3.16	0	1	91.1765	0	6	1	6	0	1	0	1	1	3660000	1	0	4.12	1	4.12	1	1.34	0	86	0	20.2	1	68	1	84	1	47.3	2	0	#NULL!	0
0011053443	1	0	49		2014年10月14日	4	1	12	1	1	1	1	53.5	0	-3.21	0	1	91.2647	0	3个	0	1.8	1	3	0	0	1	9870	1	0	43.64	#NULL!	#NULL!	1	2.9	0	72	0	1.45	0	6.9	0	33	0	39	6	1	0	1
0003846155	1	1	62	13881788330 81455095	40181	21	1	28	1	0	1	1	55.05	0	-3.08	0	1	91.2853	0	13	1	13	0	1	0	1	1	1120	1	1	>1210	1	5.77	1	2.05	1	284	0	12.8	1	83	1	46	1	44.8	5	1	1	0
0010337896	1	0	56	13778780073	41578	8	1	30	1	0	1	1	55.8	0	-3.02	0	1	91.3294	0	14.2	1	14.2	0	1	0	1	0	<1.00E+03	1	0	11.26	1	7.66	1	1.98	1	227	0	21.3	0	42	1	46	1	45.9	4	0	1	0
0006854188	1	0	43	13320881398	40840	74	0	74	0	0	0	0	54.2	0	-3.16	0	1	91.3765	0		0	3.2	0	1	0	0	0	<1.00E+03	1	0	381.6	#NULL!	#NULL!	1	1.82	1	116	0	10.5	0	29	0	26	1	45.1	3	0	0	0
0000506670	1	0	59	13981948883	40854	13	1	49	1	0	0	1	56.45	0	-2.97	0	1	91.3912	0	2.7	0	2.7	0	1	0	0	1	1	1	0	200.3	1	5.9	1	2.73	1	103	0	10.3	0	32	0	27	1	42.8	5	1	1	0
0014479318	1	0	51		2014年10月19日	37	0	37	0	0	0	#NULL!	53.55	0	-3.22	0	1	91.4324	0	9 3.5	1	9	1	2	1	2	1	1460000	1	0	179	#NULL!	#NULL!	1	1.73	1	196	0	7.9	1	99	1	68	1	44.9	6	1	1	0
0000056746	1	1	73	82956384	41618	15	1	31	1	0	1	1	55.2	0	-3.08	0	1	91.4353	0	8.3000000000000007	1	9	0	1	0	1	#NULL!		1	0	14.23	1	9.07	1	2.36	1	208	0	8.4	0	45	1	43	1	43.4	2	0	1	0
0010021160	1	0	52		41507	7	1	52	0	0	0	#NULL!	54.85	0	-3.11	0	1	91.4382	0		1	6	0	1	0	1	1	22400	1	#NULL!		#NULL!	#NULL!	1	1.89	0	71	0	13.7	0	42	0	35	1	45.4	5	1	1	1
0007623513	1	1	65	15883698386	41038	48	0	48	0	0	0	#NULL!	57.35	0	-2.9	0	1	91.4676	0	5	1	5	0	1	0	0	#NULL!		1	0	1.29	1	6.24	1	2.91	1	183	0	13.1	0	20	0	23	1	42.8	5	1	1	0
0000479633	0	1	62	13880668266	40161	7	1	17	1	0	1	1	53.35	0	-3.25	0	1	91.5853	0	3	0	3	0	1	0	0	1	373000	1	0	4.4800000000000004	0	3.78	0	1.01	1	105	0	19.89	0	32	0	35	1	48.3	6	1	0	0
0010230362	0	0	25	13408507101	41552	13	1	49	0	0	0	#NULL!	56.55	0	-2.98	0	1	91.6088	0	8	1	8	0	1	0	1	1	1950	1	1	776	1	9.29	1	2.05	1	229	0	27.7	0	19	0	27	1	46.3	6	1	0	1
0010998347	1	0	48		2014年6月14日	30	1	41	0	0	0	#NULL!	55.4	0	-3.08	0	1	91.6353	0		0	2	0	1	0	0	1	281000	1	0	8.17	#NULL!	#NULL!	1	2.38	0	86	0	8.6	1	64	1	67	1	43.5	6	1	0	1
0008646371	1	0	36	15228941909	41260	15	1	38	1	0	0	1	54.15	0	-3.19	0	1	91.6794	0	10	1	10	0	1	0	1	0	<1.00E+03	1	1	>1210	1	4.49	1	1.61	1	210	0	12.7	1	59	1	74	1	46.1	3	0	0	0
0007076202	0	0	41	13708194638；13880033181	40908	71	0	71	0	0	0	0	52.8	0	-3.31	0	1	91.7412	0	4	0	4	0	1	0	0	1	205000	1	0	3.49	0	3.56	1	1.3	1	153	0	8.800	0	35	1	40	1	46.3	6	1	1	0
0008596418	0	0	26	13458611391	41246	12	1	32	1	0	1	1	51.9	0	-3.39	0	1	91.7824	0	10	1	10	0	1	0	1	1	6790	1	1	597.6	1	8.99	0	0.74	1	147	0	11.8	1	61	1	65	1	48.2	4	0	1	0
0008308140	1	0	57	13889089255	41176	37	1	62	0	0	0	0	55.1	0	-3.12	0	1	91.8059	0	3.6	0	3.6	0	1	0	0	#NULL!		1	0	1.76	1	9.49	1	1.62	1	258	0	20.9	0	22	0	21	1	47	5	1	0	1
0000795252	1	0	43	13908162887	41484	52	0	52	0	0	0	#NULL!	55.1	0	-3.12	0	1	91.8059	0	3.7	0	3.7	0	1	0	0	0	532	1	0	119	1	4.42	1	1.6	1	225	0	21.5	0	29	0	28	1	47.1	3	0	1	0
0009457144	1	0	56	15828428755	41663	46	0	46	0	0	0	#NULL!	53.25	0	-3.28	0	1	91.8382	0	2.5	0	2.5	0	1	0	0	1	242000	1	0	18	1	5.04	0	0.99	0	84	0	17.89	1	85	1	80	1	48.3	6	1	1	0
0002377290	1	0	50		2014年6月1日	38	0	38	0	0	0	#NULL!	56.1	0	-3.04	0	1	91.8647	0		0	3	0	1	0	0	0	<1.00E+03	1	0	1.29	#NULL!	#NULL!	1	2	1	138	0	21.3	0	26	0	23	1	46.1	5	1	1	1
0007469919	1	0	56	13568497858	40994	32	1	43	1	0	0	1	54.35	0	-3.19	0	1	91.8794	0	2 2 3	0	3	1	3	0	0	0	<1.00E+03	1	0	5.89	1	4.7	1	1.69	1	187	0	12.1	0	42	1	40	1	45.9	5	1	1	1
0008842127	1	0	50	13829201955	41338	3	1	7	1	1	1	1	56.05	0	-3.05	0	1	91.9324	0	3.5	0	3.5	0	1	0	0	0	574	1	0	1.8	1	6.48	1	1.97	0	96	0	21.5	0	15	0	25	1	46.2	6	1	1	0
0015945593	1	0	46		42283	9	1	26	0	0	#NULL!	#NULL!	58.65	0	-2.83	0	1	91.9441	0		1	6	0	1	0	1	1	1970	1	0	6.32	#NULL!	#NULL!	1	3.43	0	96	0	11.3	0	34	1	40	1	41.5	3	0	0	0
0006446812/0005344093	1	0	37	13890355006	40528	62	1	83	1	0	0	0	55.05	0	-3.14	0	1	91.9912	0	3 1	0	3	1	2	0	0	1	98100	1	0	85.41	#NULL!	#NULL!	1	2.09	0	64	0	9.6	0	35	0	26	1	44.6	6	1	#NULL!	0
0003837725	1	0	46		2014年5月3日	5	1	42	0	0	0	#NULL!	56	0	-3.06	0	1	92	0		1	8.5	0	1	1	3	0	<1.00E+03	1	0	41.4	#NULL!	#NULL!	1	2.7	1	322	0	6.8	0	30	0	26	1	42.5	3	0	1	1
0004633603	0	0	36	08335460119	40357	26	1	46	1	0	0	1	55.35	0	-3.12	0	1	92.0559	0	10.7	1	10.7	0	1	0	1	0	<1.00E+03	1	0	1.61	1	7.87	1	1.73	1	166	0	19.3	0	16	0	35	1	46.7	6	1	1	0
0000352238	1	0	44		2014年11月12日	12	1	25	1	0	1	1	55.95	0	-3.07	0	1	92.0676	0		1	5.5	0	1	0	1	0	<1.00E+03	1	1	3964	#NULL!	#NULL!	1	2.01	1	145	0	18	0	42	1	40	1	45.9	5	1	1	0
0003539053	1	1	64	13980056431	40120	104	1	84	0	0	0	0	54	0	-3.24	0	1	92.1176	0	2.2000000000000002	0	2.2	0	1	0	0	1	5870	1	0	2.86	1	5.16	1	1.32	0	60	0	15.9	0	31	0	35	1	47.4	5	1	0	0
0000326617	1	0	37		2014年12月16日	35	0	35	0	0	#NULL!	#NULL!	53.3	0	-3.3	0	1	92.1235	0		0	2.8	0	1	0	0	0	<1.00E+03	1	0	2.6	#NULL!	#NULL!	1	1.1	1	113	0	14.2	0	38	0	34	1	47.8	5	1	0	0
0006192456	1	1	60	18990000808	40702	65	0	65	1	0	0	0	53.45	0	-3.29	0	1	92.1559	0	5	1	5	0	1	0	0	1	22300	1	1	1000	#NULL!	#NULL!	1	1.75	0	91	0	6	0	38	1	40	1	44.7	6	1	0	0
0003445324	1	0	41	13558768428	41631	47	0	47	0	0	0	#NULL!	55.65	0	-3.11	0	1	92.2382	0	2.9	0	2.9	0	1	0	0	0	<1.00E+03	1	0	6.36	1	6.62	1	2.23	1	113	0	10.6	1	57	1	41	1	44.5	5	1	1	1
0005016630	0	0	39	13540289560	41617	3	1	20	1	0	1	1	52.95	0	-3.34	0	1	92.2441	0	16	1	16	0	1	0	1	1	40300	1	1	>1210	1	5.89	1	1.11	1	263	0	11.1	0	41	1	64	1	47.4	4	0	1	1
0014823638	1	1	72	13908049631	39087	84	1	120	0	0	0	0	59	0	-2.83	0	1	92.2941	0		0	4.7	0	1	0	0	0	0	1	0	2.91	1	10.33	1	3.4	1	135	0	13.2	0	13	0	20	1	42	5	1	#NULL!	0
0004666346	1	0	40	13830969800	40673	78	0	78	0	0	0	0	57.75	0	-2.94	0	1	92.3382	0	2.1	0	2.1	0	1	0	0	0	0	1	0	2.56	1	5.83	1	3.11	0	74	0	9.4	1	245	1	119	1	42.2	4	0	#NULL!	0
0000985951	1	0	52	13909008588	40190	3	1	94	0	0	0	0	53.15	0	-3.34	0	1	92.4441	0	2.4	0	2.4	0	1	0	0	0	<1.00E+03	1	0	22.17	#NULL!	#NULL!	1	1.33	1	100	0	8.6	0	28	0	22	1	46.5	6	1	#NULL!	1
0013198527	0	0	40	15982446273	41781	4	1	5	1	1	1	1	54	0	-3.27	0	1	92.4706	0	13	1	13	0	1	0	1	#NULL!		1	1	1210	0	3	0	0.72	1	215	1	34.4	0	17	0	30	1	50.4	3	0	1	1
0003976858	0	0	35	18980939990	41337	56	0	56	0	0	0	#NULL!	55.65	0	-3.13	0	1	92.4735	0	2	0	2	0	1	0	0	1	1480	1	0	21.4	1	6.58	1	2.19	1	211	0	10.4	0	18	0	16	1	44.7	5	1	1	0
0000047524	1	1	68	028-85960856	2009-11.9	96	0	96	0	0	0	0	54.15	0	-3.26	0	1	92.5029	0	3	0	1	0	1	0	0	0	<1.00E+03	1	1	1157	1	6.24	1	1.83	1	141	0	7.2	0	33	0	27	1	45	5	1	1	1
0006503705	1	0	58	15882474827	40772	76	0	76	0	0	0	0	57	0	-3.02	0	1	92.5294	0		1	6	0	1	0	1	1	32000	1	0	3.17	#NULL!	#NULL!	1	2.5	0	78	0	14.2	0	17	0	26	1	44.5	6	1	1	1
0000282475	1	0	39	13308018928	41421	52	1	54	0	0	0	#NULL!	55.15	0	-3.18	0	1	92.5618	0	3	0	3	0	1	0	0	0	<1.00E+03	1	0	1.63	1	5.73	1	1.65	1	235	0	16.5	1	52	1	42	1	46.9	2	0	0	0
0008482983	1	0	54	13880027145	41225	9	1	11	1	1	1	1	53.75	0	-3.3	0	1	92.5735	0	7*7*7	1	7	0	1	0	1	#NULL!		1	1	550.79999999999995	#NULL!	#NULL!	1	1.45	1	149	0	9.9	1	126	1	41	1	46.5	4	0	1	0
0005388177	1	0	42	13880948946	40521	84	0	84	0	0	0	0	55.4	0	-3.16	0	1	92.5765	0	5*3	1	5	0	1	0	0	1	902000	1	0	7.63	#NULL!	#NULL!	1	1.8	0	79	0	15.3	1	59	1	50	1	46.4	6	1	#NULL!	0
0013980005	1	0	56		2014年9月24日	19	1	36	0	0	0	#NULL!	56.5	0	-3.07	0	1	92.6176	0		0	4	0	1	0	0	1	204000	1	0	67.2	#NULL!	#NULL!	1	2.26	1	136	0	14.7	0	46	0	37	1	45.2	5	1	1	0
0014545612	1	0	55		2014年11月6日	16	1	36	0	0	0	#NULL!	56.3	0	-3.09	0	1	92.6529	0		1	5.5	0	1	0	1	1	17700	1	0	63	#NULL!	#NULL!	1	1.84	1	125	0	24.2	1	60	1	85	1	47.1	5	1	0	1
0000543779	1	0	54		39541	110	0	110	0	0	0	0	54.1	0	-3.28	0	1	92.6882	0		0	1.8	0	1	0	0	1	1	1	0	77.17	1	4.53	1	1.26	1	107	0	15.1	0	15	0	17	1	47.8	4	0	#NULL!	0
0000110397	0	1	72	02885270355	40766	73	0	73	0	0	0	0	53.8	0	-3.31	0	1	92.7412	0	7.44	1	8	0	1	0	1	#NULL!		1	0	58.5	1	4.91	1	1.2	1	216	0	14	1	63	1	48	1	47.8	4	0	1	0
0009069699	1	0	49		2015年1月5日	34	0	34	0	0	#NULL!	#NULL!	54.4	0	-3.26	0	1	92.7529	0		0	2.1	0	1	0	0	0	<1.00E+03	1	0	326.2	#NULL!	#NULL!	1	1.42	1	117	0	14.3	0	30	0	31	1	47.3	6	1	0	0
0003207126	1	1	74	13308127609	40051	13	1	25	1	0	1	1	55.15	0	-3.2	0	1	92.7971	0	6.5	1	6.5	0	1	0	1	#NULL!		1	0	3.14	1	5.42	1	1.51	1	117	0	19	0	40	0	32	1	47.6	5	1	1	1
0007495655	1	1	60	13730697705	41000	67	0	67	0	0	0	0	53.65	0	-3.33	0	1	92.8265	0	9	1	9	0	1	0	1	#NULL!		1	0	2.23	1	11.4	1	1.21	0	78	0	12.2	1	114	1	60	1	47.6	2	0	#NULL!	0
0006153826	0	1	60	18990566666	38875	60	0	60	0	0	0	0	54.95	0	-3.22	0	1	92.8324	0		0	4	0	1	0	0	1	1	1	0	67.150000000000006	0	3.93	1	1.95	1	145	0	8.9	0	31	0	29	1	45.2	4	0	#NULL!	0
0014581122	1	0	58		2014年11月21日	36	0	36	0	0	0	#NULL!	56.25	0	-3.11	0	1	92.8382	0		1	7	0	1	0	1	0	<1.00E+03	1	1	1210	#NULL!	#NULL!	1	2.47	1	153	0	8.6	0	27	0	33	1	43.9	5	1	1	0
0001948480	1	#NULL!	#NULL!	13558876166 13981866703	40894	69	0	69	0	0	0	0	53.85	0	-3.32	0	1	92.9088	0	5	1	5	0	1	0	0	1	1710	1	0	53.88	0	3.88	1	1.25	1	150	0	12.7	0	21	0	20	1	47.6	3	0	#NULL!	1
0005451170	0	1	60	18908201031	40528	81	0	81	0	0	0	0	56.45	0	-3.1	0	1	92.9206	0	2.5	0	2.5	0	1	0	0	0	0	1	0	259.8	1	7.16	1	2.27	1	189	0	13.1	1	52	1	40	1	45.1	4	0	0	0
0001791086	1	0	57	18180748218、13458662999	40924	38	1	70	0	0	0	0	55.75	0	-3.16	0	1	92.9265	0	2.2999999999999998	0	2.3	0	1	0	0	0	0	1	0	45.55	1	8.22	1	1.35	0	85	1	33.4	0	38	0	29	1	49	5	1	1	0
0005204167	1	0	36	18384246238	40478	5	1	60	0	0	0	0	56.4	0	-3.11	0	1	92.9882	0	6 1	1	6	1	2	1	2	0	<1.00E+03	1	1	1965.8	1	6.29	1	2.02	0	87	0	17.8	0	35	0	25	1	46.3	5	1	1	0
0007002808	1	0	37	13547931653	40878	39	1	72	0	0	0	0	52.8	0	-3.42	0	1	93.0353	0	5 4.5	1	5	1	2	1	2	1	55700	1	0	289.5	#NULL!	#NULL!	1	1.26	1	168	0	6.5	1	55	1	50	1	46.5	6	1	1	0
0006078480	1	0	38	13281884200	40682	4	1	15	1	0	1	1	55.3	0	-3.21	0	1	93.0647	0	11 0.5	1	11	1	2	1	2	1	700000	1	1	1034	1	8.59	1	1.6	1	100	0	16.7	1	163	1	96	1	47.3	3	0	#NULL!	0
0009173805	1	0	31	18730878650	41375	51	0	51	1	0	0	1	54.05	0	-3.32	0	1	93.1088	0	11	1	11	0	1	0	1	0	<1.00E+03	1	1	123680	1	4.99	1	1.53	1	308	0	8.699	0	21	0	29	1	46.4	6	1	0	0
0003630490	1	0	41	13096022891	41242	9	1	15	1	0	1	1	53.75	0	-3.35	0	1	93.1618	0	3	0	3	0	1	0	0	1	1710000	1	0	4.76	0	3.99	0	1.09	1	115	0	14.1	0	45	0	33	1	48.3	6	1	0	1
0006132546	1	0	36	13889058669	40691	79	0	79	0	0	0	0	56.5	0	-3.13	0	1	93.3235	0		0	2	0	1	0	0	1	3480	1	0	2.5499999999999998	#NULL!	#NULL!	1	2.56	1	172	0	7.6	1	76	0	28	1	43.7	5	1	1	0
0000509044	0	0	39	851312988 13320988661	2010-03-23	9	1	27	1	0	1	1	53.3	0	-3.41	0	1	93.4176	0	5	1	5	0	1	0	0	0	0	1	1	15087	0	2.92	0	1.02	1	125	0	11	0	13	0	23	1	48.2	6	1	1	0
0009737830	1	1	76	13908992933	41460	39	1	53	0	0	0	#NULL!	53.95	0	-3.36	0	1	93.4794	0	4 1.5	0	4	1	2	1	2	#NULL!		1	1	7805	#NULL!	#NULL!	1	1.19	0	71	0	12.2	1	56	0	27	1	48	5	1	0	0
0010923922	1	0	23	18682584242	41662	14	1	46	0	0	0	#NULL!	57.2	0	-3.09	0	1	93.5529	0	6	1	6	0	1	0	1	0	<1.00E+03	1	1	1210	1	8.44	1	2.62	1	230	0	10.1	1	50	0	32	1	44.1	3	0	#NULL!	0
0003672792	1	0	28	13709054319	40497	6	1	85	0	0	0	0	56.45	0	-3.16	0	1	93.6265	0	13	1	13	0	1	0	1	1	181000	1	1	37460	#NULL!	#NULL!	1	1.85	1	197	0	19.3	0	24	1	45	1	47.2	5	1	1	0
0005618153	1	0	39	13980898185	40591	23	1	41	1	0	0	1	58.35	0	-3	0	1	93.6441	0	3.2	0	3.2	0	1	0	0	0	0	1	1	604.79999999999995	1	6.6	1	2.67	1	117	0	17.60	1	50	0	32	1	45	6	1	#NULL!	0
0011069934	1	0	45	13899591881；13999306999	41689	45	0	45	0	0	0	#NULL!	54.95	0	-3.29	0	1	93.6559	0	5	1	5	0	1	0	0	0	<1.00E+03	1	0	1.64	1	4.42	1	1.57	1	156	0	12	0	24	0	23	1	47.1	3	0	0	0
0014476444	1	0	41		2014年10月17日	2	1	27	1	0	1	1	54.85	0	-3.3	0	1	93.6735	0	14.5 4.5	1	14.5	1	2	1	2	1	2920	1	1	>1210	#NULL!	#NULL!	1	1.23	1	313	0	18.7	1	61	1	80	1	48.7	3	0	0	0
0010099759	1	1	82	13981975666	41522	17	1	26	1	0	1	1	59.45	0	-2.91	0	1	93.6853	0		1	5.2	0	1	0	1	0	<1.00E+03	1	0	4.25	#NULL!	#NULL!	1	3.47	1	266	0	10.4	0	17	0	28	1	42.1	6	1	#NULL!	1
0005761114	1	0	26	15228781578	40604	2	1	14	1	0	1	1	56.8	0	-3.14	0	1	93.7412	0	11	1	11	0	1	0	1	1	101000	1	1	>1210	1	6.76	1	2.08	1	114	0	16.60	0	38	1	68	1	46.4	6	1	#NULL!	1
0010672076	1	1	60	18123324013	41627	2	1	23	1	0	1	1	55.45	0	-3.26	0	1	93.8029	0	6.2	1	6.2	0	1	0	1	1	10000	1	0	4.53	1	5.65	1	1.45	0	93	0	18.8	0	34	1	51	1	48.2	5	1	1	0
0007127912	1	0	33		40914	2	1	12	1	1	1	1	54.3	0	-3.36	0	1	93.8294	0		0	4	1	3	1	2	1	342000	1	1	4789	1	5.09	1	1.16	1	147	0	14.4	1	61	1	43	1	48.5	6	1	1	1
0005808534	1	0	46	13509148151	40807	74	0	74	0	0	0	0	54.6	0	-3.34	0	1	93.8941	0	1.2	0	1.2	0	1	0	0	0	0	1	0	133.30000000000001	1	4.79	1	1.3	1	146	0	13.4	0	33	0	26	1	48.1	5	1	1	1
0010337792	1	0	51	13808228707；13980431210	41575	49	0	49	0	0	0	#NULL!	56.55	0	-3.18	0	1	93.9618	0		1	8	0	1	0	1	0	<1.00E+03	1	0	4.3899999999999997	1	6.67	1	1.95	1	165	0	16.39	0	45	0	34	1	46.8	4	0	1	0
0000828629	1	0	59	13508101821	41748	43	0	43	0	0	0	#NULL!	57.8	0	-3.08	0	1	94.0353	0	8.1999999999999993	1	8.2	0	1	0	1	#NULL!		1	0	1.44	1	10.63	1	2.72	1	224	0	10.7	0	15	0	18	1	44.2	5	1	1	0
0011017148	1	0	44	15680458229	41716	44	0	44	0	0	0	#NULL!	57	0	-3.15	0	1	94.0588	0	5.4 1.5	#NULL!	#NULL!	1	2	1	2	#NULL!		1	0	1.03	#NULL!	#NULL!	1	2.56	1	221	0	8.300	1	91	1	59	1	44.2	2	0	#NULL!	1
0000806908	1	0	46	13982134245	41303	3	1	6	1	1	1	1	54.7	0	-3.35	0	1	94.1118	0	4.0999999999999996	0	4.1	0	1	0	0	0	<1.00E+03	1	0	320	1	6.27	1	1.62	1	153	0	8.4	1	52	0	33	1	46.6	4	0	0	0
0000688631	1	0	54	13880037636	41248	42	1	60	0	0	0	0	56.45	0	-3.21	0	1	94.2147	0	2	0	2	0	1	0	0	1	1	1	0	24.08	#NULL!	#NULL!	1	2.03	1	182	0	12.7	1	91	1	59	1	46.3	6	1	0	0
0000951528	1	0	40	13438038228	40154	30	1	45	1	0	0	1	54.2	0	-3.41	0	1	94.3176	0	3.1 2	0	3	0	1	0	0	1	726000	1	0	1.97	#NULL!	#NULL!	1	1.26	1	118	0	10.19	0	44	1	49	1	47.9	5	1	1	1
0004787853	1	1	60	13881168423	40394	13	1	85	0	0	0	0	56.2	0	-3.24	0	1	94.3176	0	6	1	6	0	1	0	1	0	<1.00E+03	1	1	>1210.	1	5.39	1	1.76	1	187	0	15.6	0	22	0	18	1	47.4	6	1	#NULL!	1
0009992707	1	1	63	13709713595	41585	48	1	48	0	0	0	#NULL!	57.1	0	-3.17	0	1	94.3941	0	3	0	3	0	1	0	0	0	<1.00E+03	1	0	4.62	1	5.11	1	2.2	1	156	0	13.7	1	76	1	55	1	46.1	5	1	0	0
0013381150	1	1	69		2014年6月23日	42	0	42	0	0	0	#NULL!	56.2	0	-3.25	0	1	94.4353	0		0	3.5	0	1	0	0	0	<1.00E+03	1	0	7.02	#NULL!	#NULL!	1	2.04	1	149	0	10	0	22	0	25	1	46	5	1	1	1
0005467326	1	0	53	13990525311	40534	12	1	18	1	0	1	1	55.15	0	-3.34	0	1	94.4441	0	5.4	1	5.4	0	1	0	1	1	107000	1	0	15.7	1	4.55	1	1.57	1	102	0	10.85	1	83	1	64	1	47.3	5	1	1	0
0000570659	1	0	50	13688114409	40599	8	1	19	1	0	1	1	54.45	0	-3.4	0	1	94.45	0	3.3	0	3.3	0	1	0	0	1	1	1	1	2873	1	4	1	1.45	0	84	0	8.6	0	29	0	25	1	47.2	6	1	#NULL!	1
0005447965	1	1	64	王茂翔13558638194其他	41265	60	0	60	0	0	0	0	57.05	0	-3.18	0	1	94.4618	0	1.5	0	1.5	0	1	0	0	0	0	1	1	3236	#NULL!	#NULL!	1	1.95	1	117	0	18.7	0	42	0	39	1	47.3	5	1	#NULL!	0
0007149948	1	0	32	18982596997	40945	39	1	69	0	0	0	0	57	0	-3.19	0	1	94.5294	0	2	0	2	0	1	0	0	0	0	1	1	952.3	1	8.79	1	2.1	1	198	0	14.4	0	44	0	37	1	46.5	4	0	#NULL!	0
0008010561	1	1	61	13880338581；18108296659	41584	48	0	48	0	0	0	#NULL!	57.6	0	-3.14	0	1	94.5412	0	2.4	0	2.4	0	1	0	0	1	2180	1	1	766.8	1	4.93	1	1.92	1	173	0	26.9	1	92	1	84	1	48	6	1	1	0
0004704742	1	0	51	15328051466	2010/6/	36	1	56	1	0	0	1	59.15	0	-3.01	0	1	94.5618	0	2.5 0.7	0	2.5	1	2	0	0	0	0	1	0	381.6	1	5.57	1	2.57	1	100	0	25.4	0	37	0	28	1	46.3	6	1	#NULL!	1
0009736877	0	0	32	13981702966	41460	53	0	53	0	0	0	#NULL!	55.4	0	-3.33	0	1	94.5765	0	10	1	10	0	1	0	1	#NULL!		1	1	>1210	#NULL!	#NULL!	1	1.66	1	255	0	10.5	0	23	0	26	1	47.1	5	1	1	0
0008323081	1	0	40	13980480251	41299	58	0	58	0	0	0	#NULL!	53.45	0	-3.5	0	1	94.6265	0	3	0	3	0	1	0	0	0	0	1	0	5.86	#NULL!	#NULL!	0	0.95	0	84	0	9.199	0	35	1	53	1	48.7	5	1	0	1
0001343645	1	0	54	13880526845	39800	93	0	93	0	0	0	0	54.85	0	-3.39	0	1	94.7324	0		1	5	0	1	0	0	0	0	1	0	121.5	1	13.92	1	1.71	1	142	0	6.6	1	96	1	98	1	46.3	3	0	#NULL!	0
0014865393	1	0	50		42023	4	1	13	1	0	1	1	57.95	0	-3.13	0	1	94.7735	0		1	8	0	1	0	1	1	6160	1	1	1913	#NULL!	#NULL!	1	2.75	1	211	0	9	1	71	1	61	1	44.2	6	1	1	0
0009600380	1	0	40	18980152109	41432	4	1	6	1	1	1	1	56.35	0	-3.27	0	1	94.8206	0	4	0	4	0	1	0	0	#NULL!		1	1	1210	1	5.04	1	1.49	1	107	0	21.9	1	54	0	35	1	48.9	6	1	0	1
0006358028	1	0	48	15983867171	40744	61	1	70	1	0	0	0	57	0	-3.23	0	1	95	0	2.7	0	2.7	0	1	0	0	#NULL!		1	0	13.24	1	7.32	1	2.04	1	184	0	13.6	0	22	0	25	1	46.8	3	0	1	0
0006358028	1	0	48	15983867171	40744	61	1	70	1	0	0	0	57	0	-3.23	0	1	95	0	2.7	0	2.7	0	1	0	0	#NULL!		1	0	13.24	1	7.32	1	2.04	1	184	0	13.6	0	22	0	25	1	46.8	3	0	1	0
0006358028	1	0	48	15983867171	40744	61	1	70	1	0	0	0	57	0	-3.23	0	1	95	0	2.7	0	2.7	0	1	0	0	#NULL!		1	0	13.24	1	7.32	1	2.04	1	184	0	13.6	0	22	0	25	1	46.8	3	0	1	0
0012287304	1	0	28	18583970357	41755	5	1	9	1	1	1	1	57.25	0	-3.21	0	1	95.0147	0	12	1	12	0	1	0	1	0	<1.00E+03	1	1	484000	1	5.55	1	2.03	1	302	0	15.9	1	53	1	57	1	47.1	3	0	0	0
0012999978	1	0	55		2014年5月7日	43	0	43	0	0	0	#NULL!	54.2	0	-3.47	0	1	95.0235	0		1	6.5	1	2	1	2	0	<1.00E+03	1	0	4.59	#NULL!	#NULL!	1	1.18	0	63	0	9.300	0	33	0	30	1	48.3	6	1	#NULL!	0
0005425008	1	0	42	13708161343	40534	83	0	83	0	0	0	0	57.95	0	-3.16	0	1	95.1265	0	3.3	0	3.3	0	1	0	0	1	32900	1	0	33	1	7.72	1	2.45	0	94	0	12.4	0	18	0	23	1	45.7	6	1	1	1
0009761648	1	0	41	18783336896	41470	2	1	15	1	0	1	1	54.3	0	-3.48	0	1	95.2412	0	7	1	7	0	1	0	1	0	<1.00E+03	1	1	1210	1	5.75	1	1.28	0	63	0	7.8	1	54	1	52	1	47.9	6	1	1	1
0004838811	1	0	26	15882314936	40861	7	1	11	1	1	1	1	57.6	0	-3.2	0	1	95.2471	0	3	0	3	0	1	0	0	1	9510	1	0	375	1	6.72	1	1.92	1	136	0	21.7	1	114	1	56	1	48	6	1	1	1
0003869811	1	0	34	15016881052	40176	11	1	20	1	0	1	1	57.05	0	-3.25	0	1	95.2853	0	4.8 1.5 1.5	0	4.8	1	3	1	2	0	<1.00E+03	1	1	814.8	1	6.14	1	2.09	1	169	0	12	0	26	0	27	1	46.6	6	1	1	1
0009154082	1	0	45	13508909855	41372	38	0	38	0	0	0	#NULL!	56	0	-3.35	0	1	95.4118	0	10	1	9.8	1	3	1	2	#NULL!		1	0	7.13	1	5.59	1	1.66	1	126	0	11.6	0	20	0	35	1	47.7	4	0	1	1
0000715722	1	0	52	15884330463	40477	6	1	23	1	0	1	1	60	0	-3.02	0	1	95.5294	0	有卫星灶，8*9cm	1	9	0	1	0	1	0	<1.00E+03	1	0	23.49	#NULL!	#NULL!	1	3.12	1	147	0	13.8	0	41	1	61	1	44.4	6	1	1	0
0000447578	1	0	47	13518460218	41211	20	1	44	1	0	0	1	59.55	0	-3.07	0	1	95.6676	0	3	0	3	0	1	0	0	1	82400	1	1	713	#NULL!	#NULL!	1	3.07	1	183	0	10.8	0	41	0	29	1	44.2	4	0	1	0
0010348820	1	0	38	15995688365	41582	44	1	48	0	0	0	#NULL!	58.25	0	-3.19	0	1	95.7794	0	12.2	1	12.2	0	1	0	1	1	10300	1	0	305	1	7.47	1	3.05	1	276	0	5.099	0	28	1	44	1	43	4	0	1	0
0009806673	1	0	49		2014年12月1日	35	0	35	0	0	#NULL!	#NULL!	58.85	0	-3.14	0	1	95.7912	0		0	3	0	1	0	0	0	<1.00E+03	1	0	134.30000000000001	#NULL!	#NULL!	1	2.99	1	134	0	7.9	0	28	0	23	1	43.9	6	1	1	1
0001163583	1	0	44	15228816825	39777	48	1	108	0	0	0	0	56.3	0	-3.36	0	1	95.8294	0		0	3	1	2	0	0	1	1	1	0	9.68	1	4.02	1	1.48	1	228	0	15.9	0	14	0	14	1	48.9	5	1	#NULL!	0
0009793362	1	0	37	13908298269	41484	52	0	52	0	0	0	#NULL!	55.75	0	-3.41	0	1	95.8676	0	1.7	0	1.7	0	1	0	0	#NULL!		1	0	359	1	4.39	1	1.17	1	135	0	18.2	0	37	0	22	1	49.9	5	1	1	0
0007963837	1	0	48	18981101755	41058	16	1	66	0	0	0	0	56.6	0	-3.34	0	1	95.8941	0		1	12	0	1	0	1	1	3630	1	0	2.1800000000000002	1	8.19	1	1.94	0	98	0	9.699	1	61	1	104	1	46.9	3	0	0	0
0001109620	1	1	60		39753	60	0	60	0	0	0	0	56.5	0	-3.35	0	1	95.9118	0		0	2.2	0	1	0	0	0	0	1	1	1589	1	6.27	1	1.48	0	63	0	17.5	0	20	0	23	1	49.1	5	1	#NULL!	0
0013977461	1	1	71		2014年9月23日	39	0	39	0	0	0	#NULL!	59	0	-3.18	0	1	96.4118	0		0	2	0	1	0	0	#NULL!		1	0	117.4	#NULL!	#NULL!	1	2.46	1	151	0	15.5	0	17	0	13	1	46.7	3	0	0	0
0001037443	1	0	50	08396370052，13696099909	39753	108	0	108	0	0	0	0	56.9	0	-3.37	0	1	96.5471	0		0	4.3	0	1	0	0	1	1	1	1	459.9	1	9.64	1	1.8	0	80	0	11.4	0	45	0	38	1	47.9	3	0	#NULL!	0
0014423779	1	1	60		2014年10月8日	37	0	37	0	0	0	#NULL!	60.7	0	-3.05	0	1	96.5824	0		0	2.6	0	1	0	0	1	650000	1	0	4.29	#NULL!	#NULL!	1	3.24	1	131	0	13.1	1	119	1	70	1	44.5	5	1	0	0
0004688834	1	0	46	13887099165	40364	19	1	32	1	0	1	1	58.75	0	-3.23	0	1	96.75	0	3	0	3	1	3	1	2	1	88400	1	1	>1210	#NULL!	#NULL!	1	2.59	1	208	0	10.1	0	40	0	35	1	45.8	6	1	1	1
0012049468	1	0	35	13981650957（添加）	41751	43	0	43	0	0	0	#NULL!	56.75	0	-3.41	0	1	96.8676	0	3.6	0	3.6	0	1	0	0	0	<1.00E+03	1	0	5.96	1	6.19	1	1.85	1	195	0	8.800	1	107	1	60	1	47.5	5	1	0	0
0010058921	1	1	69	13990341096	41523	50	0	50	0	0	0	0	57.7	0	-3.33	0	1	96.8765	0	3.5	0	3.5	0	1	0	0	1	1510	1	0	8.4700000000000006	1	6.99	1	1.72	1	106	0	19.2	0	20	0	20	1	49.1	6	1	1	0
0000183143	1	0	40	13880338911	41242	60	0	60	0	0	0	0	60.1	0	-3.13	0	1	96.9235	0	2	0	2	0	1	0	0	0	0	1	0	94.35	#NULL!	#NULL!	1	2.76	1	136	0	16.8	0	48	0	38	1	46.3	3	0	1	1
0008909959	1	0	29	13438864067；13982249501	41758	43	0	43	0	0	0	#NULL!	57.1	0	-3.39	0	1	96.9824	0	3.9	0	3.9	0	1	0	0	0	<1.00E+03	1	0	207	1	5.09	1	1.48	1	133	0	18.39	0	22	0	24	1	49.7	6	1	0	1
0000267085	1	0	57	13568923996	40890	5	1	27	1	0	1	1	57.55	0	-3.36	0	1	97.0794	0	3 0.5 0.5	0	3	1	3	0	0	1	1	1	0	34.21	1	5.43	1	2.07	1	121	0	9.800	0	47	1	43	1	47.2	5	1	#NULL!	1
0012297679	1	0	57	13258328775	41763	7	1	13	1	0	1	1	55.4	0	-3.58	0	1	97.5176	0	4.5	0	4.5	0	1	0	0	1	297000	1	0	175.3	1	4.53	1	1.3	1	100	0	7.6	0	18	0	38	1	48.9	5	1	0	1
0010465311	1	1	61	15114044341	41600	15	1	27	1	0	1	1	58.1	0	-3.37	0	1	97.7471	0	16	1	16	0	1	0	1	1	3060	1	0	91.19	1	4.7	1	2.1	1	119	0	10.7	1	57	1	58	1	47.6	4	0	0	0
0009289680	1	0	37	15198198987	41409	17	1	30	1	0	1	1	57.8	0	-3.41	0	1	97.9176	0	13.2	1	13.2	0	1	0	1	0	<1.00E+03	1	1	193074	1	5.88	1	1.58	1	169	0	18.3	1	107	1	81	1	49.9	4	0	0	1
0014970586	1	0	33		2015年2月9日	8	1	11	1	1	1	1	57.45	0	-3.44	0	1	97.9206	0		0	4	0	1	0	0	1	66100	1	1	1210	#NULL!	#NULL!	1	1.69	1	134	0	12.4	0	36	0	30	1	49	3	0	1	1
0013345153	0	0	25		2015年1月2日	21	1	33	0	0	#NULL!	#NULL!	56.05	0	-3.59	0	1	98.2853	0	3 2	0	3	1	2	0	0	0	<1.00E+03	1	1	655.9	#NULL!	#NULL!	1	1.25	0	95	0	9.4	0	34	1	46	1	49.8	6	1	0	0
0000615313	1	0	54	何凤琴86662465子女15196669303子女	39620	40	1	76	1	0	0	0	61.65	0	-3.12	0	1	98.3559	0		0	2.8	0	1	0	0	0	0	1	0	3.15	1	6.84	1	3.55	1	157	0	8.5	1	58	1	46	1	43.9	5	1	#NULL!	0
0014484901	1	0	27		2014年12月23日	36	0	36	0	0	0	#NULL!	60.45	0	-3.23	0	1	98.45	0		0	1.6	0	1	0	0	1	245000	1	0	41.35	#NULL!	#NULL!	1	2.37	1	123	0	23.2	1	196	1	82	1	48.6	3	0	0	0
0013682544	0	0	45		2014年8月29日	19	1	31	1	0	1	1	58	0	-3.46	0	1	98.7059	0	5.5 1.5	1	5.5	1	2	1	2	1	1280000	1	1	1210	#NULL!	#NULL!	1	1.6	1	192	0	15.7	0	21	0	35	1	50	6	1	1	0
0004824803	1	0	38	13890027385	40393	85	0	85	0	0	0	0	56.45	0	-3.62	0	1	99.0382	0	4.5	0	4.5	0	1	0	0	0	<1.00E+03	1	0	33.64	1	5.25	1	1.11	1	108	0	11.7	0	22	0	27	1	50.9	6	1	1	1
0012587260	1	0	51	13778179673（新加）	41764	7	1	22	1	0	1	1	60.15	0	-3.32	0	1	99.2088	0	4	0	4	0	1	0	0	0	<1.00E+03	1	1	585	1	6.41	1	2.19	1	127	0	20.5	0	22	0	31	1	49.2	4	0	#NULL!	1
0006852766	1	0	48	15828413581	40863	5	1	8	1	1	1	1	59.3	0	-3.4	0	1	99.3	0	3.5	0	3.5	0	1	0	0	0	0	1	0	216.7	1	4.76	1	2.08	1	127	0	14	0	47	1	41	1	48.9	5	1	0	0
0010101008	1	0	25		42129	3	1	25	1	0	1	1	61.25	0	-3.26	0	1	99.6029	0	3、2.8	0	3	1	2	0	0	0	<1.00E+03	1	1	10646	#NULL!	#NULL!	1	2.67	0	87	0	16.8	1	60	0	38	1	47.9	4	0	1	0
0003420961/0003860697	1	0	55	13551199999	40655	80	0	80	0	0	0	0	61.1	0	-3.31	0	1	100.041	0		0	2.2	0	1	0	0	0	<1.00E+03	1	0	3.29	#NULL!	#NULL!	1	2.28	1	141	0	24.5	0	32	0	26	1	49.7	3	0	#NULL!	0
0010796076	0	0	53	13608244983	41660	44	0	44	0	0	0	#NULL!	57.45	0	-3.7	0	1	100.979	0	2.9	0	2.9	0	1	0	0	0	<1.00E+03	1	0	106	0	3.91	1	1.21	0	78	0	10.4	0	40	0	32	1	51.4	6	1	0	0
0002534465	1	0	46	‘08178842883	41206	14	1	24	1	0	1	1	59.25	0	-3.57	0	1	101.25	0	1.9	0	1.9	0	1	0	0	0	<20	1	0	162	1	5.34	1	1.69	1	137	0	13.7	0	47	0	37	1	50.8	6	1	1	0
0000759299	0	0	42	查不到	41486	5	1	19	0	0	#NULL!	#NULL!	58.2	0	-3.68	0	1	101.494	0	3	0	3	0	1	0	0	1	1420	1	1	1210	1	4.14	1	1.22	1	187	0	13.6	0	22	0	23	1	52.1	3	0	1	0
0013110753	1	1	63		2015年1月26日	8	1	11	1	1	1	1	67.1	0	-2.96	0	1	101.924	0		1	6.5	0	1	0	1	0	<1.00E+03	1	1	1210	#NULL!	#NULL!	1	4.88	1	289	0	10.5	0	23	0	32	1	42.7	6	1	1	1
0008002791	1	0	23	‘0818-7100978	41190	5	1	11	1	1	1	1	59.3	0	-3.74	0	1	103.3	0	9	1	9	0	1	0	1	1	6760	1	1	1210	1	8.25	1	1.3	1	286	0	13.5	0	29	0	31	1	52.8	2	0	1	1
0005361546	1	1	71	13608208041	40513	24	1	36	1	0	1	1	60.35	0	-3.66	0	1	103.409	0	4	0	4	0	1	0	0	1	8510	1	0	7.75	#NULL!	#NULL!	1	2.03	0	75	0	8.300	0	33	0	38	1	50.2	6	1	0	0
0007090878	1	0	42	13540146585	41661	19	1	28	1	0	1	1	59.15	0	-3.77	0	1	103.503	0	2 2.5	0	3	1	2	0	0	0	<1.00E+03	1	0	84	#NULL!	#NULL!	1	1.61	1	116	0	7.5	0	36	0	27	1	51.1	6	1	#NULL!	0
0006182754/0006024844	1	1	70	85837886	40673	14	1	37	1	0	0	1	65.65	0	-3.91	0	1	111.65	0	3.5 0.5	0	3.5	1	2	1	2	1	1	1	0	8.66	1	4.24	1	1.75	1	103	0	25.3	1	50	0	34	1	56.9	6	1	0	0
0013430228	1	0	41	13578002965,13094333266	41828	7	1	9	1	1	1	1	72	0	-3.41	0	1	112.118	0	1--3	0	3	1	3	1	2	0	<1.00E+03	1	1	>1210	#NULL!	#NULL!	1	4.34	1	198	0	20.7	0	30	0	21	1	50.3	5	1	1	1
0000259800	1	1	60	13688036387	41711	44	0	44	0	0	0	#NULL!	82.5	0	-3.29	0	1	121.206	0	3	0	3	0	1	0	0	#NULL!		1	0	1.67	0	2.57	1	7	0	42	0	13.4	0	35	1	43	1	47.5	6	1	1	0
[truncated: 26 more columns]
